# Supplementary material for: Exploiting proteomic data for genome annotation and gene model validation in Aspergillus niger
Source: BMC Genomics. 2009 Feb 4;10:61. doi: 10.1186/1471-2164-10-61 (PMC2644712; doi:10.1186/1471-2164-10-61)
Supplement: Additional File 1 — Proteomic peptide identification data from the APS analysis against the JGI gene models. Lists of all peptide identifications for the APS searches against the JGI predicted gene models are provided, in three different styles. Three worksheets present the data either from the peptide, protein or gene cluster viewpoint. [file 1471-2164-10-61-S1.xls]

## Sheet: Cluster Centric Data
Cluster ID	Scaffold	Frame	G Start	G End	No. Models	No. Best Models	No. APS Models	No. Best APS Models
0_S1	scaffold_1	-	1367	167	5	1	0	0
1_S1	scaffold_1	+	3361	4486	3	1	0	0
2_S1	scaffold_1	+	6333	7029	1	1	0	0
3_S1	scaffold_1	+	8546	10912	1	1	0	0
4_S1	scaffold_1	-	12846	11289	6	1	0	0
5_S1	scaffold_1	+	13377	15015	6	1	0	0
6_S1	scaffold_1	+	16795	17312	1	1	0	0
7_S1	scaffold_1	-	19969	18177	7	1	0	0
8_S1	scaffold_1	+	20686	21846	8	1	0	0
9_S1	scaffold_1	+	22795	24145	1	1	0	0
10_S1	scaffold_1	-	25507	24250	7	1	0	0
11_S1	scaffold_1	-	29671	28422	1	1	0	0
12_S1	scaffold_1	-	32136	30701	10	1	0	0
13_S1	scaffold_1	+	32515	34482	8	1	0	0
14_S1	scaffold_1	+	36149	37723	3	1	0	0
15_S1	scaffold_1	+	38611	39584	5	1	0	0
16_S1	scaffold_1	-	41962	40583	8	1	0	0
17_S1	scaffold_1	-	44478	43224	16	1	0	0
18_S1	scaffold_1	+	47683	49113	8	1	0	0
19_S1	scaffold_1	-	51689	50050	7	1	0	0
20_S1	scaffold_1	+	52373	54002	3	1	0	0
21_S1	scaffold_1	+	54931	57202	3	1	0	0
22_S1	scaffold_1	-	59256	57506	5	1	0	0
23_S1	scaffold_1	+	59490	60054	1	1	0	0
24_S1	scaffold_1	-	61618	60537	8	1	0	0
25_S1	scaffold_1	+	61873	62911	8	1	0	0
26_S1	scaffold_1	+	64677	68471	5	1	0	0
27_S1	scaffold_1	-	69457	68635	8	1	0	0
28_S1	scaffold_1	-	71525	70635	4	1	0	0
29_S1	scaffold_1	+	79924	80736	8	0	0	0
30_S1	scaffold_1	-	81993	80905	16	1	0	0
31_S1	scaffold_1	+	83145	85158	1	1	0	0
32_S1	scaffold_1	-	86676	85224	7	1	0	0
33_S1	scaffold_1	+	97059	98372	10	1	0	0
34_S1	scaffold_1	-	101306	98912	5	1	0	0
35_S1	scaffold_1	+	106291	108233	12	1	0	0
36_S1	scaffold_1	-	109901	108688	7	1	0	0
37_S1	scaffold_1	+	111135	112431	8	1	0	0
38_S1	scaffold_1	+	113431	114030	1	1	0	0
39_S1	scaffold_1	-	116077	114423	7	1	0	0
40_S1	scaffold_1	-	119114	117665	2	1	0	0
41_S1	scaffold_1	-	121536	120411	7	1	0	0
42_S1	scaffold_1	-	126104	124394	9	1	0	0
43_S1	scaffold_1	-	128022	127267	8	1	0	0
44_S1	scaffold_1	-	130720	129475	8	1	0	0
45_S1	scaffold_1	+	137267	138561	8	1	0	0
46_S1	scaffold_1	+	139467	141806	3	1	0	0
47_S1	scaffold_1	+	144586	145849	5	1	0	0
48_S1	scaffold_1	-	147631	146080	12	1	0	0
49_S1	scaffold_1	-	150612	149037	15	1	0	0
50_S1	scaffold_1	+	153265	154234	2	0	0	0
51_S1	scaffold_1	+	155409	157286	6	1	0	0
52_S1	scaffold_1	+	159394	160968	6	1	0	0
53_S1	scaffold_1	+	166069	167522	4	1	0	0
54_S1	scaffold_1	-	168788	167619	16	1	0	0
55_S1	scaffold_1	-	170364	169682	1	1	0	0
56_S1	scaffold_1	-	173286	171065	1	1	0	0
57_S1	scaffold_1	-	178730	173631	2	1	0	0
58_S1	scaffold_1	+	179459	180809	3	1	0	0
59_S1	scaffold_1	+	181249	182566	7	1	0	0
60_S1	scaffold_1	-	186693	184810	7	1	0	0
61_S1	scaffold_1	+	187905	188912	1	1	0	0
62_S1	scaffold_1	-	191671	190795	1	1	0	0
63_S1	scaffold_1	-	199309	196536	8	1	0	0
64_S1	scaffold_1	-	204266	201209	16	1	0	0
65_S1	scaffold_1	-	206787	205207	13	1	0	0
66_S1	scaffold_1	-	211948	209259	2	1	0	0
67_S1	scaffold_1	+	212209	214133	11	1	0	0
68_S1	scaffold_1	-	216695	215031	5	1	0	0
69_S1	scaffold_1	+	222959	224199	15	1	0	0
70_S1	scaffold_1	+	224956	226844	8	1	0	0
71_S1	scaffold_1	+	228604	230424	3	0	0	0
72_S1	scaffold_1	+	231470	232441	16	1	0	0
73_S1	scaffold_1	+	233163	234603	20	1	0	0
74_S1	scaffold_1	-	236445	234881	5	1	0	0
75_S1	scaffold_1	+	239055	240975	6	1	0	0
76_S1	scaffold_1	-	242515	241103	6	1	0	0
77_S1	scaffold_1	-	243554	242882	8	1	8	1
78_S1	scaffold_1	-	248127	244993	15	1	0	0
79_S1	scaffold_1	-	252578	249691	8	1	0	0
80_S1	scaffold_1	-	255018	252999	6	1	0	0
81_S1	scaffold_1	-	262045	260094	10	1	0	0
82_S1	scaffold_1	-	264660	262753	8	1	0	0
83_S1	scaffold_1	-	266735	265810	7	1	0	0
84_S1	scaffold_1	-	268326	267477	1	1	0	0
85_S1	scaffold_1	-	270964	269241	1	1	0	0
86_S1	scaffold_1	-	274333	273478	4	1	0	0
87_S1	scaffold_1	+	275014	277052	4	0	0	0
88_S1	scaffold_1	-	278176	277284	16	1	0	0
89_S1	scaffold_1	-	280425	278914	16	1	0	0
90_S1	scaffold_1	+	281785	282957	3	1	0	0
91_S1	scaffold_1	-	286329	283515	4	1	0	0
92_S1	scaffold_1	-	291383	288043	5	1	0	0
93_S1	scaffold_1	-	295529	293335	6	1	0	0
94_S1	scaffold_1	+	310026	312230	3	0	0	0
95_S1	scaffold_1	-	318870	314687	9	1	0	0
96_S1	scaffold_1	+	321542	325984	10	1	0	0
97_S1	scaffold_1	+	326258	327330	7	1	0	0
98_S1	scaffold_1	+	330395	332263	4	1	0	0
99_S1	scaffold_1	-	336014	334819	1	1	0	0
100_S1	scaffold_1	+	339432	342825	3	1	0	0
101_S1	scaffold_1	-	348250	343311	1	1	0	0
102_S1	scaffold_1	+	349111	350244	8	1	0	0
103_S1	scaffold_1	-	351372	350472	16	1	0	0
104_S1	scaffold_1	-	354737	351937	1	1	0	0
105_S1	scaffold_1	-	357157	355235	11	2	0	0
106_S1	scaffold_1	-	364586	358089	15	2	0	0
107_S1	scaffold_1	+	368431	370045	6	1	0	0
108_S1	scaffold_1	-	372129	370218	8	1	0	0
109_S1	scaffold_1	+	373571	374731	15	1	15	1
110_S1	scaffold_1	-	376294	375190	2	1	0	0
111_S1	scaffold_1	+	380072	381437	8	1	0	0
112_S1	scaffold_1	+	382014	384218	8	1	0	0
113_S1	scaffold_1	-	386501	384963	8	1	0	0
114_S1	scaffold_1	-	389781	387143	8	1	0	0
115_S1	scaffold_1	-	396367	392226	6	1	0	0
116_S1	scaffold_1	+	397196	398662	8	1	0	0
117_S1	scaffold_1	+	399232	400502	8	1	0	0
118_S1	scaffold_1	-	402322	401113	10	1	0	0
119_S1	scaffold_1	-	410190	407820	16	1	0	0
120_S1	scaffold_1	-	413230	411883	6	1	0	0
121_S1	scaffold_1	+	413608	414223	2	1	0	0
122_S1	scaffold_1	+	423570	426208	16	1	0	0
123_S1	scaffold_1	-	427437	426724	13	1	0	0
124_S1	scaffold_1	+	428484	429662	12	1	0	0
125_S1	scaffold_1	-	432632	430833	16	1	0	0
126_S1	scaffold_1	-	440203	438193	6	1	0	0
127_S1	scaffold_1	-	444911	443539	5	1	0	0
128_S1	scaffold_1	+	449815	455120	18	2	0	0
129_S1	scaffold_1	-	461023	455872	2	0	0	0
130_S1	scaffold_1	-	463601	462626	6	1	0	0
131_S1	scaffold_1	+	464136	466372	14	1	0	0
132_S1	scaffold_1	-	469122	467136	8	1	0	0
133_S1	scaffold_1	+	469742	471522	7	1	0	0
134_S1	scaffold_1	-	479684	477212	8	1	0	0
135_S1	scaffold_1	-	481279	480303	15	1	15	1
136_S1	scaffold_1	+	484256	490191	8	1	0	0
137_S1	scaffold_1	-	493234	491216	11	1	0	0
138_S1	scaffold_1	-	496804	494247	8	1	0	0
139_S1	scaffold_1	-	499462	497689	1	1	0	0
140_S1	scaffold_1	+	500906	501801	16	1	0	0
141_S1	scaffold_1	+	503682	510673	10	1	0	0
142_S1	scaffold_1	+	515556	516774	3	1	0	0
143_S1	scaffold_1	-	520782	518317	16	1	0	0
144_S1	scaffold_1	-	522514	522096	4	1	0	0
145_S1	scaffold_1	-	527634	526059	10	1	0	0
146_S1	scaffold_1	+	528541	530225	16	1	0	0
147_S1	scaffold_1	+	532340	534154	9	1	0	0
148_S1	scaffold_1	-	536561	534593	15	1	0	0
149_S1	scaffold_1	-	538449	536828	8	1	0	0
150_S1	scaffold_1	+	542562	543503	6	1	0	0
151_S1	scaffold_1	-	547462	545925	16	1	0	0
152_S1	scaffold_1	+	549337	550902	16	1	0	0
153_S1	scaffold_1	+	557418	560771	12	1	0	0
154_S1	scaffold_1	-	579840	578933	16	1	0	0
155_S1	scaffold_1	-	582653	580307	7	1	0	0
156_S1	scaffold_1	+	587157	589323	15	1	0	0
157_S1	scaffold_1	-	592845	591286	3	1	0	0
158_S1	scaffold_1	+	594861	597374	4	1	0	0
159_S1	scaffold_1	-	599683	597706	16	1	0	0
160_S1	scaffold_1	+	600272	602668	5	1	0	0
161_S1	scaffold_1	-	606794	603087	8	1	0	0
162_S1	scaffold_1	-	613145	607712	16	1	0	0
163_S1	scaffold_1	+	613955	615636	7	1	0	0
164_S1	scaffold_1	-	617890	616620	6	1	0	0
165_S1	scaffold_1	-	627682	626382	5	1	0	0
166_S1	scaffold_1	-	631529	628149	12	1	0	0
167_S1	scaffold_1	+	632379	638710	23	1	0	0
168_S1	scaffold_1	-	637291	636771	5	0	0	0
169_S1	scaffold_1	-	641609	638905	16	1	16	1
170_S1	scaffold_1	+	643983	645577	16	1	0	0
171_S1	scaffold_1	-	646382	645883	1	1	0	0
172_S1	scaffold_1	-	647678	646923	8	1	0	0
173_S1	scaffold_1	+	648403	649300	8	1	0	0
174_S1	scaffold_1	+	655423	657319	7	1	0	0
175_S1	scaffold_1	-	663265	662488	2	0	0	0
176_S1	scaffold_1	-	668305	665475	8	1	0	0
177_S1	scaffold_1	+	672342	673840	8	1	0	0
178_S1	scaffold_1	+	676902	679801	16	1	0	0
179_S1	scaffold_1	-	686028	684454	5	1	0	0
180_S1	scaffold_1	-	688385	687536	16	1	16	1
181_S1	scaffold_1	-	692845	690397	10	1	0	0
182_S1	scaffold_1	+	694332	695338	8	1	0	0
183_S1	scaffold_1	-	705858	701071	16	1	0	0
184_S1	scaffold_1	-	709954	708345	5	1	0	0
185_S1	scaffold_1	+	710754	713319	12	1	0	0
186_S1	scaffold_1	-	715391	713849	2	1	0	0
187_S1	scaffold_1	-	716589	716071	16	1	0	0
188_S1	scaffold_1	+	719177	721154	16	1	0	0
189_S1	scaffold_1	+	721844	722996	8	1	0	0
190_S1	scaffold_1	-	726820	723103	6	1	0	0
191_S1	scaffold_1	+	727688	730135	16	1	0	0
192_S1	scaffold_1	-	733535	731450	4	1	0	0
193_S1	scaffold_1	+	742667	743508	6	1	0	0
194_S1	scaffold_1	+	744137	745384	16	1	0	0
195_S1	scaffold_1	+	747505	749172	16	1	16	1
196_S1	scaffold_1	-	750112	749534	8	1	0	0
197_S1	scaffold_1	-	753184	751788	4	1	0	0
198_S1	scaffold_1	+	753836	756709	4	1	0	0
199_S1	scaffold_1	-	758175	756944	16	1	0	0
200_S1	scaffold_1	+	761975	765409	19	1	0	0
201_S1	scaffold_1	+	767877	770209	1	1	0	0
202_S1	scaffold_1	+	770557	771675	8	1	0	0
203_S1	scaffold_1	-	774070	772368	1	1	0	0
204_S1	scaffold_1	-	776032	774949	4	1	0	0
205_S1	scaffold_1	-	783206	780816	1	1	0	0
206_S1	scaffold_1	+	786154	787487	1	1	0	0
207_S1	scaffold_1	+	790784	793042	3	1	0	0
208_S1	scaffold_1	+	793759	796136	8	1	0	0
209_S1	scaffold_1	-	803525	803121	1	1	0	0
210_S1	scaffold_1	+	807556	809161	7	1	0	0
211_S1	scaffold_1	-	811514	809717	15	1	0	0
212_S1	scaffold_1	+	811951	812816	11	1	0	0
213_S1	scaffold_1	-	815302	813581	8	1	0	0
214_S1	scaffold_1	-	818926	817489	10	1	0	0
215_S1	scaffold_1	+	821495	824182	8	1	0	0
216_S1	scaffold_1	+	825822	826444	6	1	0	0
217_S1	scaffold_1	-	829740	827834	8	1	0	0
218_S1	scaffold_1	-	833736	831583	5	1	0	0
219_S1	scaffold_1	-	843107	841303	6	1	0	0
220_S1	scaffold_1	+	843530	844867	16	1	0	0
221_S1	scaffold_1	+	845896	847882	7	1	0	0
222_S1	scaffold_1	+	848182	851183	5	1	0	0
223_S1	scaffold_1	-	851907	851045	1	0	0	0
224_S1	scaffold_1	-	855159	852511	3	1	0	0
225_S1	scaffold_1	+	857080	859988	1	0	0	0
226_S1	scaffold_1	-	861707	860141	7	1	0	0
227_S1	scaffold_1	+	865811	867266	6	1	0	0
228_S1	scaffold_1	+	869829	872671	1	0	0	0
229_S1	scaffold_1	-	874998	873429	3	1	0	0
230_S1	scaffold_1	+	878535	880014	8	1	0	0
231_S1	scaffold_1	-	882669	881483	7	1	0	0
232_S1	scaffold_1	-	885002	883429	12	1	0	0
233_S1	scaffold_1	-	887318	885721	13	1	0	0
234_S1	scaffold_1	+	891477	891816	16	0	0	0
235_S1	scaffold_1	+	892662	893297	2	0	0	0
236_S1	scaffold_1	-	895361	889005	9	1	0	0
237_S1	scaffold_1	-	897517	896040	7	1	0	0
238_S1	scaffold_1	+	898607	900499	7	1	0	0
239_S1	scaffold_1	+	907132	909561	1	1	0	0
240_S1	scaffold_1	+	909931	911642	7	1	0	0
241_S1	scaffold_1	+	914871	916182	2	1	0	0
242_S1	scaffold_1	-	920082	918861	5	1	0	0
243_S1	scaffold_1	-	928117	925967	5	1	0	0
244_S1	scaffold_1	-	930177	929134	1	1	0	0
245_S1	scaffold_1	-	933439	931293	8	1	0	0
246_S1	scaffold_1	-	937724	936137	1	1	0	0
247_S1	scaffold_1	-	939548	938726	6	1	0	0
248_S1	scaffold_1	-	944728	943860	1	1	0	0
249_S1	scaffold_1	-	947094	945544	4	1	0	0
250_S1	scaffold_1	+	947816	948833	8	1	0	0
251_S1	scaffold_1	+	950582	952298	1	1	0	0
252_S1	scaffold_1	-	955854	954158	15	1	0	0
253_S1	scaffold_1	+	956611	957985	15	1	0	0
254_S1	scaffold_1	-	958858	958095	1	1	0	0
255_S1	scaffold_1	-	961776	960448	1	1	0	0
256_S1	scaffold_1	-	965659	963618	7	1	0	0
257_S1	scaffold_1	+	967028	969160	7	1	0	0
258_S1	scaffold_1	-	970503	969404	12	1	0	0
259_S1	scaffold_1	+	970983	973704	1	1	0	0
260_S1	scaffold_1	-	975863	973869	1	1	0	0
261_S1	scaffold_1	+	978328	978659	1	1	0	0
262_S1	scaffold_1	+	979371	980856	2	1	0	0
263_S1	scaffold_1	-	983464	981910	11	2	0	0
264_S1	scaffold_1	-	985635	984275	1	1	0	0
265_S1	scaffold_1	+	986067	987879	7	1	0	0
266_S1	scaffold_1	+	989639	990723	8	1	0	0
267_S1	scaffold_1	-	993358	990920	15	1	0	0
268_S1	scaffold_1	-	998534	996206	3	1	0	0
269_S1	scaffold_1	+	999557	1001742	4	1	0	0
270_S1	scaffold_1	-	1005141	1003214	8	1	0	0
271_S1	scaffold_1	+	1008984	1010981	16	1	0	0
272_S1	scaffold_1	+	1011900	1013198	2	1	0	0
273_S1	scaffold_1	+	1020947	1022333	16	1	0	0
274_S1	scaffold_1	+	1027502	1030257	6	1	0	0
275_S1	scaffold_1	-	1032478	1030698	6	1	0	0
276_S1	scaffold_1	-	1037838	1037386	1	1	0	0
277_S1	scaffold_1	-	1041202	1038502	11	1	0	0
278_S1	scaffold_1	-	1043734	1042506	8	1	0	0
279_S1	scaffold_1	-	1046565	1044734	7	1	0	0
280_S1	scaffold_1	-	1048257	1047788	1	1	0	0
281_S1	scaffold_1	+	1051768	1052606	16	1	16	1
282_S1	scaffold_1	+	1057539	1060094	1	0	0	0
283_S1	scaffold_1	-	1062965	1055609	26	1	0	0
284_S1	scaffold_1	-	1068448	1066018	6	1	0	0
285_S1	scaffold_1	+	1073362	1073701	6	1	0	0
286_S1	scaffold_1	+	1077433	1083531	12	1	0	0
287_S1	scaffold_1	-	1085903	1083948	14	1	0	0
288_S1	scaffold_1	+	1088092	1089302	16	1	0	0
289_S1	scaffold_1	+	1090552	1091381	8	1	0	0
290_S1	scaffold_1	-	1094535	1091801	14	2	12	1
291_S1	scaffold_1	+	1095183	1096863	8	1	0	0
292_S1	scaffold_1	-	1099020	1096217	6	1	0	0
293_S1	scaffold_1	-	1101416	1099389	3	1	0	0
294_S1	scaffold_1	+	1102376	1103483	8	1	0	0
295_S1	scaffold_1	-	1104891	1103561	8	1	0	0
296_S1	scaffold_1	+	1109228	1110014	2	1	0	0
297_S1	scaffold_1	-	1111463	1110268	7	1	0	0
298_S1	scaffold_1	+	1111957	1113084	4	1	0	0
299_S1	scaffold_1	-	1119096	1118106	18	1	0	0
300_S1	scaffold_1	-	1125800	1124174	2	1	0	0
301_S1	scaffold_1	-	1131242	1130649	1	1	0	0
302_S1	scaffold_1	+	1136814	1137730	1	1	0	0
303_S1	scaffold_1	-	1148003	1146631	16	1	0	0
304_S1	scaffold_1	-	1150936	1148883	1	1	0	0
305_S1	scaffold_1	+	1160337	1162758	8	1	0	0
306_S1	scaffold_1	+	1165929	1167818	8	1	0	0
307_S1	scaffold_1	-	1171598	1168269	8	1	0	0
308_S1	scaffold_1	-	1174596	1173094	7	1	0	0
309_S1	scaffold_1	+	1178940	1180238	2	1	0	0
310_S1	scaffold_1	-	1189287	1187015	8	1	0	0
311_S1	scaffold_1	-	1193163	1192071	3	1	0	0
312_S1	scaffold_1	+	1198156	1200810	12	1	0	0
313_S1	scaffold_1	+	1201487	1202699	16	1	0	0
314_S1	scaffold_1	-	1207348	1205033	7	1	0	0
315_S1	scaffold_1	-	1212191	1210408	6	1	0	0
316_S1	scaffold_1	+	1212931	1216090	7	1	0	0
317_S1	scaffold_1	+	1217209	1218158	1	1	0	0
318_S1	scaffold_1	-	1219672	1218892	1	1	0	0
319_S1	scaffold_1	-	1222587	1220970	13	1	0	0
320_S1	scaffold_1	-	1225612	1224781	2	1	0	0
321_S1	scaffold_1	+	1227817	1233097	10	1	0	0
322_S1	scaffold_1	-	1234272	1233612	10	1	0	0
323_S1	scaffold_1	+	1235712	1237048	16	1	0	0
324_S1	scaffold_1	-	1242432	1240509	8	1	0	0
325_S1	scaffold_1	+	1243792	1248340	7	1	0	0
326_S1	scaffold_1	-	1249629	1249132	12	1	0	0
327_S1	scaffold_1	+	1250749	1252843	7	0	0	0
328_S1	scaffold_1	-	1257631	1256097	7	0	0	0
329_S1	scaffold_1	-	1260876	1259034	18	1	0	0
330_S1	scaffold_1	+	1261056	1262709	9	1	0	0
331_S1	scaffold_1	-	1267506	1265316	2	0	0	0
332_S1	scaffold_1	+	1268244	1269796	4	1	0	0
333_S1	scaffold_1	-	1270686	1270010	4	1	0	0
334_S1	scaffold_1	-	1272246	1271443	8	1	0	0
335_S1	scaffold_1	+	1273135	1274774	2	1	0	0
336_S1	scaffold_1	-	1278210	1277066	8	1	0	0
337_S1	scaffold_1	-	1280124	1279652	9	1	0	0
338_S1	scaffold_1	+	1280677	1281601	11	1	0	0
339_S1	scaffold_1	-	1283709	1281737	8	1	0	0
340_S1	scaffold_1	-	1287402	1285418	12	1	0	0
341_S1	scaffold_1	+	1290727	1291275	2	1	0	0
342_S1	scaffold_1	+	1295941	1297477	7	1	0	0
343_S1	scaffold_1	+	1298250	1300032	2	1	0	0
344_S1	scaffold_1	-	1302092	1300305	14	1	0	0
345_S1	scaffold_1	-	1310985	1309804	1	1	0	0
346_S1	scaffold_1	+	1313865	1314941	6	1	0	0
347_S1	scaffold_1	+	1316617	1318427	8	1	0	0
348_S1	scaffold_1	-	1320030	1318506	14	1	0	0
349_S1	scaffold_1	+	1321484	1323832	8	1	0	0
350_S1	scaffold_1	-	1324821	1324086	15	1	0	0
351_S1	scaffold_1	-	1329736	1328463	15	1	0	0
352_S1	scaffold_1	+	1331121	1332899	5	1	0	0
353_S1	scaffold_1	-	1335568	1333581	8	1	0	0
354_S1	scaffold_1	+	1336803	1338104	8	1	0	0
355_S1	scaffold_1	-	1340827	1338560	7	1	0	0
356_S1	scaffold_1	-	1342726	1341844	6	1	0	0
357_S1	scaffold_1	+	1342980	1345075	2	1	0	0
358_S1	scaffold_1	-	1347494	1345961	16	1	0	0
359_S1	scaffold_1	-	1352957	1350517	14	1	0	0
360_S1	scaffold_1	+	1353222	1355698	17	1	0	0
361_S1	scaffold_1	+	1361068	1362035	12	1	0	0
362_S1	scaffold_1	+	1375641	1376818	5	1	0	0
363_S1	scaffold_1	-	1379480	1378012	7	1	0	0
364_S1	scaffold_1	+	1380461	1382449	6	0	0	0
365_S1	scaffold_1	-	1387712	1382988	1	1	0	0
366_S1	scaffold_1	-	1393111	1391351	6	1	0	0
367_S1	scaffold_1	+	1394901	1395826	6	1	0	0
368_S1	scaffold_1	+	1397653	1398654	8	1	0	0
369_S1	scaffold_1	+	1399568	1405946	28	2	0	0
370_S1	scaffold_1	+	1408183	1410033	16	1	16	1
371_S1	scaffold_1	+	1410833	1413001	16	1	0	0
372_S1	scaffold_1	+	1414296	1415219	1	1	0	0
373_S1	scaffold_1	-	1417121	1415434	6	1	0	0
374_S1	scaffold_1	+	1418912	1420246	16	1	0	0
375_S1	scaffold_1	-	1422511	1420448	15	1	0	0
376_S1	scaffold_1	+	1425091	1428741	7	1	0	0
377_S1	scaffold_1	+	1431170	1435792	4	1	0	0
378_S1	scaffold_1	+	1437427	1439106	1	1	0	0
379_S1	scaffold_1	-	1440860	1440088	3	1	0	0
380_S1	scaffold_1	+	1441471	1442012	2	1	0	0
381_S1	scaffold_1	+	1442959	1444228	8	1	0	0
382_S1	scaffold_1	+	1452493	1455110	1	1	0	0
383_S1	scaffold_1	-	1458365	1456064	16	1	0	0
384_S1	scaffold_1	+	1458902	1459487	1	1	0	0
385_S1	scaffold_1	+	1464507	1468709	19	1	0	0
386_S1	scaffold_1	+	1470195	1475253	12	1	0	0
387_S1	scaffold_1	+	1475846	1477000	15	1	0	0
388_S1	scaffold_1	+	1478431	1479498	5	1	0	0
389_S1	scaffold_1	-	1481615	1479711	8	1	0	0
390_S1	scaffold_1	+	1483352	1484117	8	1	0	0
391_S1	scaffold_1	-	1491400	1490119	4	1	0	0
392_S1	scaffold_1	+	1494048	1495995	5	1	0	0
393_S1	scaffold_1	-	1498418	1496548	8	1	0	0
394_S1	scaffold_1	+	1499047	1499730	11	1	0	0
395_S1	scaffold_1	-	1509961	1508791	1	1	0	0
396_S1	scaffold_1	+	1512573	1516310	8	1	0	0
397_S1	scaffold_1	+	1517020	1518017	16	1	0	0
398_S1	scaffold_1	+	1518711	1519687	16	1	0	0
399_S1	scaffold_1	+	1520129	1521721	16	1	0	0
400_S1	scaffold_1	+	1523194	1524581	8	1	0	0
401_S1	scaffold_1	-	1525684	1524743	4	1	0	0
402_S1	scaffold_1	+	1526199	1528571	6	1	0	0
403_S1	scaffold_1	+	1534932	1536516	16	1	0	0
404_S1	scaffold_1	-	1538964	1537165	7	1	0	0
405_S1	scaffold_1	-	1543543	1541707	16	1	0	0
406_S1	scaffold_1	+	1543862	1546430	1	1	0	0
407_S1	scaffold_1	-	1550710	1548435	5	1	0	0
408_S1	scaffold_1	+	1551427	1552229	1	1	0	0
409_S1	scaffold_1	+	1556704	1557472	2	1	0	0
410_S1	scaffold_1	+	1559392	1565380	4	1	0	0
411_S1	scaffold_1	-	1568143	1565951	5	0	0	0
412_S1	scaffold_1	-	1571259	1568895	7	1	0	0
413_S1	scaffold_1	-	1573572	1571812	4	1	0	0
414_S1	scaffold_1	+	1575155	1576489	1	1	0	0
415_S1	scaffold_1	-	1578274	1576854	1	1	0	0
416_S1	scaffold_1	-	1582531	1579887	1	0	0	0
417_S1	scaffold_1	-	1584225	1583124	7	1	0	0
418_S1	scaffold_1	+	1586137	1587843	7	1	0	0
419_S1	scaffold_1	-	1589117	1588345	8	1	0	0
420_S1	scaffold_1	+	1589681	1590834	14	1	0	0
421_S1	scaffold_1	-	1593514	1591166	16	1	0	0
422_S1	scaffold_1	+	1595291	1596650	16	1	0	0
423_S1	scaffold_1	-	1603276	1602033	14	1	0	0
424_S1	scaffold_1	-	1608513	1604017	14	1	0	0
425_S1	scaffold_1	+	1611953	1613684	6	1	0	0
426_S1	scaffold_1	+	1615006	1616652	7	1	0	0
427_S1	scaffold_1	+	1617711	1620298	16	1	0	0
428_S1	scaffold_1	+	1620781	1622333	16	1	0	0
429_S1	scaffold_1	+	1623624	1625218	14	1	0	0
430_S1	scaffold_1	+	1625861	1627409	1	0	0	0
431_S1	scaffold_1	-	1627586	1625662	16	1	0	0
432_S1	scaffold_1	+	1632016	1634670	12	1	0	0
433_S1	scaffold_1	+	1636511	1638293	6	1	0	0
434_S1	scaffold_1	-	1640183	1638596	8	0	0	0
435_S1	scaffold_1	+	1641053	1641932	12	1	0	0
436_S1	scaffold_1	-	1644388	1642433	16	1	16	1
437_S1	scaffold_1	-	1647221	1645289	16	1	0	0
438_S1	scaffold_1	+	1648189	1649049	16	1	0	0
439_S1	scaffold_1	+	1649634	1651635	14	1	0	0
440_S1	scaffold_1	-	1659744	1656624	16	1	0	0
441_S1	scaffold_1	-	1664952	1663777	9	1	0	0
442_S1	scaffold_1	+	1672319	1673048	2	0	0	0
443_S1	scaffold_1	+	1673091	1675399	10	0	0	0
444_S1	scaffold_1	-	1677852	1676523	6	1	0	0
445_S1	scaffold_1	+	1678630	1679786	8	1	0	0
446_S1	scaffold_1	-	1681951	1680470	6	1	0	0
447_S1	scaffold_1	+	1685203	1689206	7	0	0	0
448_S1	scaffold_1	-	1691271	1689538	5	1	0	0
449_S1	scaffold_1	+	1691546	1693008	7	1	0	0
450_S1	scaffold_1	+	1696107	1697339	8	1	0	0
451_S1	scaffold_1	-	1699078	1698068	8	1	0	0
452_S1	scaffold_1	+	1706485	1708534	15	1	0	0
453_S1	scaffold_1	-	1712316	1708953	13	1	0	0
454_S1	scaffold_1	-	1716728	1714720	7	1	0	0
455_S1	scaffold_1	+	1720322	1723049	13	1	0	0
456_S1	scaffold_1	+	1724305	1730220	4	1	0	0
457_S1	scaffold_1	-	1727805	1726730	4	0	0	0
458_S1	scaffold_1	-	1731423	1730407	8	1	0	0
459_S1	scaffold_1	-	1738352	1733503	10	1	0	0
460_S1	scaffold_1	-	1743385	1742584	1	1	0	0
461_S1	scaffold_1	-	1746582	1745764	1	1	0	0
462_S1	scaffold_1	+	1747269	1747888	1	1	0	0
463_S1	scaffold_1	+	1750134	1750536	1	1	0	0
464_S1	scaffold_1	+	1751452	1752998	1	1	0	0
465_S1	scaffold_1	-	1755817	1753305	5	1	0	0
466_S1	scaffold_1	+	1756212	1758052	8	1	0	0
467_S1	scaffold_1	-	1760137	1759342	12	1	0	0
468_S1	scaffold_1	-	1767012	1765167	4	1	0	0
469_S1	scaffold_1	-	1775730	1772310	12	1	0	0
470_S1	scaffold_1	-	1777485	1776674	8	1	0	0
471_S1	scaffold_1	-	1783088	1781459	1	1	0	0
472_S1	scaffold_1	-	1797834	1795022	6	1	0	0
473_S1	scaffold_1	-	1800251	1798863	8	1	0	0
474_S1	scaffold_1	-	1802612	1801465	4	0	0	0
475_S1	scaffold_1	+	1805761	1806975	16	1	0	0
476_S1	scaffold_1	+	1807356	1807874	16	1	0	0
477_S1	scaffold_1	+	1809814	1810532	1	1	0	0
478_S1	scaffold_1	-	1811918	1811078	3	1	0	0
479_S1	scaffold_1	+	1814440	1816420	3	1	0	0
480_S1	scaffold_1	+	1820737	1821492	2	1	0	0
481_S1	scaffold_1	+	1823714	1825494	4	1	0	0
482_S1	scaffold_1	+	1828175	1829326	6	1	0	0
483_S1	scaffold_1	-	1831252	1829739	8	1	0	0
484_S1	scaffold_1	+	1832480	1837791	12	2	0	0
485_S1	scaffold_1	-	1837681	1835492	7	1	0	0
486_S1	scaffold_1	-	1839903	1838251	3	1	0	0
487_S1	scaffold_1	-	1843580	1840989	6	1	0	0
488_S1	scaffold_1	+	1845430	1847025	6	1	0	0
489_S1	scaffold_1	-	1850416	1847262	8	1	0	0
490_S1	scaffold_1	+	1850792	1851797	4	1	0	0
491_S1	scaffold_1	-	1852657	1852198	12	1	0	0
492_S1	scaffold_1	+	1853346	1858548	7	0	0	0
493_S1	scaffold_1	-	1860489	1858856	6	1	0	0
494_S1	scaffold_1	+	1861278	1862562	16	1	0	0
495_S1	scaffold_1	+	1869644	1871215	16	1	0	0
496_S1	scaffold_1	-	1870427	1862914	24	2	0	0
497_S1	scaffold_1	+	1872281	1873402	3	1	0	0
498_S1	scaffold_1	-	1879140	1873261	18	1	0	0
499_S1	scaffold_1	+	1879585	1880374	8	1	0	0
500_S1	scaffold_1	-	1882026	1880978	3	1	0	0
501_S1	scaffold_1	-	1883336	1882658	16	1	0	0
502_S1	scaffold_1	+	1883835	1889401	11	1	0	0
503_S1	scaffold_1	-	1891610	1889847	7	1	0	0
504_S1	scaffold_1	-	1893256	1892708	1	1	0	0
505_S1	scaffold_1	+	1894347	1895185	8	1	0	0
506_S1	scaffold_1	-	1899153	1896193	10	1	0	0
507_S1	scaffold_1	+	1904196	1905551	16	1	0	0
508_S1	scaffold_1	-	1908850	1906974	7	1	0	0
509_S1	scaffold_1	-	1911593	1910409	8	1	0	0
510_S1	scaffold_1	+	1912116	1912807	6	1	0	0
511_S1	scaffold_1	+	1913501	1916133	16	1	0	0
512_S1	scaffold_1	+	1919421	1921545	16	1	0	0
513_S1	scaffold_1	+	1923202	1925149	11	1	0	0
514_S1	scaffold_1	-	1928620	1926845	1	1	0	0
515_S1	scaffold_1	-	1933252	1931879	8	1	0	0
516_S1	scaffold_1	+	1933752	1937911	8	1	0	0
517_S1	scaffold_1	+	1938747	1941009	7	1	0	0
518_S1	scaffold_1	-	1942356	1941143	1	1	0	0
519_S1	scaffold_1	-	1946621	1946048	1	1	0	0
520_S1	scaffold_1	-	1948600	1947345	8	1	0	0
521_S1	scaffold_1	+	1948868	1951066	8	1	0	0
522_S1	scaffold_1	+	1951525	1952871	8	1	0	0
523_S1	scaffold_1	-	1956157	1953402	8	1	0	0
524_S1	scaffold_1	-	1958807	1957861	12	1	0	0
525_S1	scaffold_1	+	1959065	1960657	14	1	0	0
526_S1	scaffold_1	+	1961077	1963396	5	1	0	0
527_S1	scaffold_1	-	1967368	1966324	16	1	16	1
528_S1	scaffold_1	+	1974512	1981918	9	1	0	0
529_S1	scaffold_1	-	1983981	1982298	8	1	0	0
530_S1	scaffold_1	+	1985576	1993563	12	1	0	0
531_S1	scaffold_1	-	1998677	1993992	15	1	0	0
532_S1	scaffold_1	-	2001227	1999512	5	1	0	0
533_S1	scaffold_1	-	2002387	2002022	1	1	0	0
534_S1	scaffold_1	+	2003188	2005115	1	1	0	0
535_S1	scaffold_1	+	2006108	2008035	6	1	0	0
536_S1	scaffold_1	-	2012656	2009744	5	1	0	0
537_S1	scaffold_1	-	2015833	2014513	12	1	0	0
538_S1	scaffold_1	+	2016245	2018029	12	1	0	0
539_S1	scaffold_1	-	2019780	2018222	2	1	0	0
540_S1	scaffold_1	+	2019890	2023317	7	1	0	0
541_S1	scaffold_1	-	2024973	2023678	8	1	0	0
542_S1	scaffold_1	-	2026605	2025406	4	1	0	0
543_S1	scaffold_1	+	2027626	2029296	1	1	0	0
544_S1	scaffold_1	+	2029994	2034803	2	0	0	0
545_S1	scaffold_1	-	2035748	2034845	3	1	0	0
546_S1	scaffold_1	+	2038117	2039253	1	1	0	0
547_S1	scaffold_1	-	2042862	2041408	1	1	0	0
548_S1	scaffold_1	-	2047367	2043843	5	1	0	0
549_S1	scaffold_1	+	2050562	2051061	16	1	16	1
550_S1	scaffold_1	-	2052262	2051664	2	1	0	0
551_S1	scaffold_1	+	2052875	2054126	8	1	0	0
552_S1	scaffold_1	+	2054762	2056656	14	1	0	0
553_S1	scaffold_1	-	2059535	2056812	6	1	0	0
554_S1	scaffold_1	-	2061661	2059644	8	1	0	0
555_S1	scaffold_1	-	2064501	2062329	14	1	0	0
556_S1	scaffold_1	-	2069841	2068324	16	1	0	0
557_S1	scaffold_1	-	2073737	2070246	12	1	0	0
558_S1	scaffold_1	+	2075446	2076745	6	0	0	0
559_S1	scaffold_1	-	2079974	2077023	2	1	0	0
560_S1	scaffold_1	-	2082380	2080868	8	1	0	0
561_S1	scaffold_1	-	2085984	2084244	4	1	0	0
562_S1	scaffold_1	+	2086313	2088345	15	1	0	0
563_S1	scaffold_1	-	2090623	2089735	6	1	0	0
564_S1	scaffold_1	-	2092006	2091290	1	1	0	0
565_S1	scaffold_1	-	2093337	2092444	4	1	0	0
566_S1	scaffold_1	+	2096188	2096831	1	1	0	0
567_S1	scaffold_1	-	2100254	2098329	7	2	0	0
568_S1	scaffold_1	-	2105324	2100993	13	1	0	0
569_S1	scaffold_1	+	2106706	2107797	8	1	0	0
570_S1	scaffold_1	+	2108355	2109206	8	1	0	0
571_S1	scaffold_1	-	2110581	2109418	8	1	0	0
572_S1	scaffold_1	+	2112053	2113670	1	1	0	0
573_S1	scaffold_1	+	2114379	2115024	8	1	0	0
574_S1	scaffold_1	-	2118425	2116703	2	0	0	0
575_S1	scaffold_1	+	2119960	2120782	1	1	0	0
576_S1	scaffold_1	-	2126806	2123893	7	1	0	0
577_S1	scaffold_1	+	2130096	2131373	6	1	0	0
578_S1	scaffold_1	+	2132867	2133558	8	1	0	0
579_S1	scaffold_1	+	2135760	2138495	5	0	0	0
580_S1	scaffold_1	-	2143542	2133901	21	2	0	0
581_S1	scaffold_1	+	2144403	2146744	15	1	0	0
582_S1	scaffold_1	-	2151489	2147135	19	2	0	0
583_S1	scaffold_1	+	2152839	2154490	2	1	0	0
584_S1	scaffold_1	+	2154959	2156300	15	1	0	0
585_S1	scaffold_1	+	2163991	2165274	13	1	0	0
586_S1	scaffold_1	-	2175409	2167396	20	2	0	0
587_S1	scaffold_1	-	2177643	2176250	8	1	0	0
588_S1	scaffold_1	+	2179379	2182061	2	0	0	0
589_S1	scaffold_1	-	2185943	2182642	2	1	0	0
590_S1	scaffold_1	+	2186802	2187746	11	1	0	0
591_S1	scaffold_1	-	2192590	2189602	14	1	0	0
592_S1	scaffold_1	-	2194291	2193021	2	1	0	0
593_S1	scaffold_1	+	2195710	2196701	1	1	0	0
594_S1	scaffold_1	+	2197275	2197894	1	1	0	0
595_S1	scaffold_1	+	2198671	2199454	1	1	0	0
596_S1	scaffold_1	-	2202483	2200048	12	1	0	0
597_S1	scaffold_1	-	2206614	2206196	2	1	0	0
598_S1	scaffold_1	+	2211601	2213374	16	1	0	0
599_S1	scaffold_1	+	2214937	2216773	8	2	0	0
600_S1	scaffold_1	+	2217245	2217931	1	1	0	0
601_S1	scaffold_1	-	2219379	2218324	1	1	0	0
602_S1	scaffold_1	-	2223144	2222317	12	1	0	0
603_S1	scaffold_1	-	2231434	2229187	3	1	0	0
604_S1	scaffold_1	+	2233326	2235191	15	1	0	0
605_S1	scaffold_1	-	2238083	2236945	8	1	0	0
606_S1	scaffold_1	+	2238611	2239126	8	1	0	0
607_S1	scaffold_1	+	2240059	2241273	16	1	0	0
608_S1	scaffold_1	+	2245239	2246743	14	1	0	0
609_S1	scaffold_1	+	2248864	2251295	16	1	0	0
610_S1	scaffold_1	-	2257686	2251867	8	2	0	0
611_S1	scaffold_1	+	2265779	2272335	18	1	0	0
612_S1	scaffold_1	-	2274548	2272516	5	1	0	0
613_S1	scaffold_1	+	2275584	2278484	6	1	0	0
614_S1	scaffold_1	-	2283789	2279638	10	1	0	0
615_S1	scaffold_1	+	2284943	2286903	4	0	0	0
616_S1	scaffold_1	-	2286885	2285099	13	1	0	0
617_S1	scaffold_1	+	2287802	2288709	14	1	0	0
618_S1	scaffold_1	+	2293064	2294147	8	1	0	0
619_S1	scaffold_1	-	2303964	2302259	16	1	0	0
620_S1	scaffold_1	-	2310999	2305142	12	1	0	0
621_S1	scaffold_1	-	2312934	2311733	6	1	0	0
622_S1	scaffold_1	-	2316503	2315307	16	1	0	0
623_S1	scaffold_1	+	2316849	2319797	5	1	0	0
624_S1	scaffold_1	+	2321730	2322196	1	1	0	0
625_S1	scaffold_1	-	2323767	2322428	8	1	0	0
626_S1	scaffold_1	-	2327967	2326919	5	1	0	0
627_S1	scaffold_1	+	2331109	2332665	15	1	0	0
628_S1	scaffold_1	-	2334003	2333058	11	1	0	0
629_S1	scaffold_1	+	2337003	2339409	8	1	0	0
630_S1	scaffold_1	+	2341946	2343164	12	1	0	0
631_S1	scaffold_1	-	2345366	2343978	7	1	0	0
632_S1	scaffold_1	+	2349881	2350704	16	1	16	1
633_S1	scaffold_1	+	2351428	2353662	8	1	0	0
634_S1	scaffold_1	-	2356028	2354393	13	1	0	0
635_S1	scaffold_1	+	2357133	2358686	8	1	0	0
636_S1	scaffold_1	-	2361791	2359052	8	1	0	0
637_S1	scaffold_1	+	2362162	2362856	4	1	0	0
638_S1	scaffold_1	-	2364371	2363254	14	1	0	0
639_S1	scaffold_1	+	2366984	2367961	1	1	0	0
640_S1	scaffold_1	-	2371850	2368424	3	0	0	0
641_S1	scaffold_1	+	2374697	2375490	2	1	0	0
642_S1	scaffold_1	-	2380388	2377003	12	1	0	0
643_S1	scaffold_1	+	2382944	2385641	4	1	0	0
644_S1	scaffold_1	-	2388005	2386328	1	0	0	0
645_S1	scaffold_1	-	2392160	2388515	5	1	0	0
646_S1	scaffold_1	-	2398192	2394978	12	1	0	0
647_S1	scaffold_1	+	2410911	2412349	4	1	0	0
648_S1	scaffold_1	-	2417725	2413566	12	2	0	0
649_S1	scaffold_1	+	2418053	2420522	8	1	0	0
650_S1	scaffold_1	+	2422781	2424182	14	1	0	0
651_S1	scaffold_1	-	2425312	2424428	8	1	0	0
652_S1	scaffold_1	+	2425678	2426953	16	1	0	0
653_S1	scaffold_1	+	2434191	2435593	2	1	0	0
654_S1	scaffold_1	-	2438495	2437248	1	1	0	0
655_S1	scaffold_1	-	2441456	2439170	13	1	0	0
656_S1	scaffold_1	+	2442756	2445230	2	1	0	0
657_S1	scaffold_1	-	2448461	2447566	16	1	0	0
658_S1	scaffold_1	-	2452335	2450818	3	1	0	0
659_S1	scaffold_1	-	2454250	2452750	6	1	0	0
660_S1	scaffold_1	+	2456428	2458470	16	1	0	0
661_S1	scaffold_1	+	2458957	2459930	1	1	0	0
662_S1	scaffold_1	-	2477217	2475925	1	1	0	0
663_S1	scaffold_1	-	2493762	2488648	8	1	0	0
664_S1	scaffold_1	+	2494178	2494598	1	1	0	0
665_S1	scaffold_1	-	2500167	2499067	13	1	13	1
666_S1	scaffold_1	-	2503334	2500675	16	1	0	0
667_S1	scaffold_1	-	2505711	2504105	16	1	0	0
668_S1	scaffold_1	+	2506754	2507539	8	1	0	0
669_S1	scaffold_1	-	2508934	2508019	6	1	0	0
670_S1	scaffold_1	-	2510665	2509480	8	1	0	0
671_S1	scaffold_1	+	2511526	2514306	7	1	0	0
672_S1	scaffold_1	+	2514703	2516166	4	1	0	0
673_S1	scaffold_1	+	2516942	2518584	1	1	0	0
674_S1	scaffold_1	+	2521505	2522805	7	1	0	0
675_S1	scaffold_1	-	2527710	2524381	15	1	0	0
676_S1	scaffold_1	+	2528489	2529803	15	1	0	0
677_S1	scaffold_1	+	2530252	2532044	1	1	0	0
678_S1	scaffold_1	+	2534319	2535984	14	1	0	0
679_S1	scaffold_1	-	2539683	2536387	16	1	0	0
680_S1	scaffold_1	+	2541586	2544778	4	1	0	0
681_S1	scaffold_1	-	2546669	2545197	11	1	0	0
682_S1	scaffold_1	-	2552637	2547754	14	1	0	0
683_S1	scaffold_1	+	2554400	2555361	12	1	0	0
684_S1	scaffold_1	-	2558901	2555637	8	1	0	0
685_S1	scaffold_1	+	2566332	2571047	15	1	0	0
686_S1	scaffold_1	+	2741654	2744714	6	1	0	0
687_S1	scaffold_1	-	2746095	2745121	7	1	0	0
688_S1	scaffold_1	-	2747555	2747034	7	1	0	0
689_S1	scaffold_1	+	2749486	2752940	15	1	0	0
690_S1	scaffold_1	-	2755844	2754459	16	1	0	0
691_S1	scaffold_1	+	2756438	2757222	14	1	0	0
692_S1	scaffold_1	-	2759205	2757829	16	1	0	0
693_S1	scaffold_1	-	2762335	2761581	7	1	0	0
694_S1	scaffold_1	+	2762682	2764463	5	1	0	0
695_S1	scaffold_1	-	2767359	2765932	6	1	0	0
696_S1	scaffold_1	+	2772642	2776269	11	1	0	0
697_S1	scaffold_1	-	2778772	2777324	16	1	0	0
698_S1	scaffold_1	+	2779660	2781920	8	1	0	0
699_S1	scaffold_1	+	2782690	2785415	9	1	0	0
700_S1	scaffold_1	-	2788239	2786791	16	1	0	0
701_S1	scaffold_1	+	2790408	2791001	16	1	0	0
702_S1	scaffold_1	-	2792394	2791100	8	1	8	1
703_S1	scaffold_1	+	2793110	2794290	11	0	0	0
704_S1	scaffold_1	-	2794272	2793212	16	1	16	1
705_S1	scaffold_1	+	2794607	2796175	12	1	0	0
706_S1	scaffold_1	+	2798911	2799570	1	1	0	0
707_S1	scaffold_1	+	2800496	2801551	3	1	0	0
708_S1	scaffold_1	+	2848435	2850699	4	1	0	0
709_S1	scaffold_1	-	2851438	2850921	6	1	0	0
710_S1	scaffold_1	-	2853980	2852028	16	1	0	0
711_S1	scaffold_1	+	2855671	2859124	7	1	0	0
712_S1	scaffold_1	-	2864087	2861771	16	1	0	0
713_S1	scaffold_1	+	2868490	2869617	1	1	0	0
714_S1	scaffold_1	-	2870914	2870007	1	1	0	0
715_S1	scaffold_1	+	2871134	2873655	16	1	0	0
716_S1	scaffold_1	+	2876772	2878077	16	1	0	0
717_S1	scaffold_1	-	2881246	2880114	16	1	0	0
718_S1	scaffold_1	-	2885461	2885022	1	1	0	0
719_S1	scaffold_1	-	2892010	2890013	1	1	0	0
720_S1	scaffold_1	-	2896964	2893947	6	1	0	0
721_S1	scaffold_1	+	2898962	2904970	24	1	12	1
722_S1	scaffold_1	-	2902851	2901685	4	0	0	0
723_S1	scaffold_1	+	2909953	2912878	2	0	0	0
724_S1	scaffold_1	-	2915751	2914490	8	1	0	0
725_S1	scaffold_1	+	2920082	2920539	2	1	0	0
726_S1	scaffold_1	+	2923298	2925585	14	1	0	0
727_S1	scaffold_1	-	2926846	2925924	4	1	0	0
728_S1	scaffold_1	-	2928070	2927455	14	1	0	0
729_S1	scaffold_1	+	2928329	2931164	8	1	0	0
730_S1	scaffold_1	+	2932147	2934620	16	1	0	0
731_S1	scaffold_1	+	2935163	2936245	20	1	0	0
732_S1	scaffold_1	+	2936499	2937218	2	1	0	0
733_S1	scaffold_1	-	2942278	2937468	25	1	0	0
734_S1	scaffold_1	+	2947393	2953040	8	1	0	0
735_S1	scaffold_1	-	2954332	2953130	16	1	0	0
736_S1	scaffold_1	-	2956710	2954836	4	1	0	0
737_S1	scaffold_1	+	2957340	2957743	8	1	8	1
738_S1	scaffold_1	+	2963429	2964851	20	1	0	0
739_S1	scaffold_1	+	2965906	2967973	5	1	0	0
740_S1	scaffold_1	-	2969276	2967706	8	1	0	0
741_S1	scaffold_1	+	2970122	2970775	14	1	14	1
742_S1	scaffold_1	+	2972046	2973235	16	1	16	1
743_S1	scaffold_1	+	2975082	2980464	20	1	0	0
744_S1	scaffold_1	-	2983417	2980809	4	1	0	0
745_S1	scaffold_1	+	2985343	2986255	4	0	0	0
746_S1	scaffold_1	+	2986773	2988644	7	1	0	0
747_S1	scaffold_1	-	2991227	2989081	8	1	0	0
748_S1	scaffold_1	+	2992407	2993772	7	1	0	0
749_S1	scaffold_1	-	2994901	2993886	6	1	0	0
750_S1	scaffold_1	-	2996745	2995389	15	1	0	0
751_S1	scaffold_1	-	3002263	2998557	8	1	0	0
752_S1	scaffold_1	-	3004528	3003557	15	1	0	0
753_S1	scaffold_1	-	3008432	3005701	14	1	0	0
754_S1	scaffold_1	-	3017167	3016025	16	1	0	0
755_S1	scaffold_1	+	3020287	3020928	12	1	0	0
756_S1	scaffold_1	+	3023673	3027732	8	1	0	0
757_S1	scaffold_1	-	3029383	3028347	2	0	0	0
758_S1	scaffold_1	-	3030539	3029739	16	1	0	0
759_S1	scaffold_1	+	3031644	3032436	16	1	0	0
760_S1	scaffold_1	+	3037586	3038855	4	0	0	0
761_S1	scaffold_1	+	3039707	3041338	4	1	0	0
762_S1	scaffold_1	-	3043898	3042518	4	1	0	0
763_S1	scaffold_1	-	3048279	3046660	8	1	0	0
764_S1	scaffold_1	+	3048551	3049040	12	1	0	0
765_S1	scaffold_1	-	3051185	3049471	7	1	0	0
766_S1	scaffold_1	+	3052064	3053935	4	1	0	0
767_S1	scaffold_1	-	3055849	3054589	1	1	0	0
768_S1	scaffold_1	+	3059817	3061665	6	1	0	0
769_S1	scaffold_1	+	3062666	3067393	7	1	0	0
770_S1	scaffold_1	+	3069806	3076157	10	1	0	0
771_S1	scaffold_1	-	3077657	3076625	4	1	0	0
772_S1	scaffold_1	-	3078793	3078107	16	1	16	1
773_S1	scaffold_1	+	3085344	3086430	1	1	0	0
774_S1	scaffold_1	-	3090335	3087099	14	1	0	0
775_S1	scaffold_1	-	3092455	3091167	11	1	0	0
776_S1	scaffold_1	-	3094612	3093128	13	1	0	0
777_S1	scaffold_1	-	3101339	3098147	5	1	0	0
778_S1	scaffold_1	-	3106148	3103138	6	1	0	0
779_S1	scaffold_1	+	3106468	3106951	16	1	0	0
780_S1	scaffold_1	+	3108428	3112174	8	1	0	0
781_S1	scaffold_1	+	3113796	3116154	6	1	0	0
782_S1	scaffold_1	-	3119128	3116918	5	1	0	0
783_S1	scaffold_1	-	3120987	3119847	8	1	0	0
784_S1	scaffold_1	+	3121966	3122740	1	1	0	0
785_S1	scaffold_1	-	3125994	3124163	8	1	0	0
786_S1	scaffold_1	-	3128520	3127946	1	1	0	0
787_S1	scaffold_1	+	3131791	3133559	8	1	0	0
788_S1	scaffold_1	+	3134141	3139330	2	1	0	0
789_S1	scaffold_1	+	3141502	3144340	6	1	0	0
790_S1	scaffold_1	-	3150059	3146076	19	1	0	0
791_S1	scaffold_1	+	3150800	3151542	13	1	0	0
792_S1	scaffold_1	+	3151986	3155484	23	2	0	0
793_S1	scaffold_1	-	3157039	3155938	8	1	0	0
794_S1	scaffold_1	-	3158751	3157387	6	1	0	0
795_S1	scaffold_1	+	3160159	3164162	8	1	0	0
796_S1	scaffold_1	+	3164790	3168118	16	1	0	0
797_S1	scaffold_1	-	3169497	3168772	5	1	0	0
798_S1	scaffold_1	-	3174571	3172766	16	1	0	0
799_S1	scaffold_1	-	3175291	3174838	1	1	0	0
800_S1	scaffold_1	-	3178637	3176647	16	1	0	0
801_S1	scaffold_1	+	3179519	3194377	15	1	0	0
802_S1	scaffold_1	-	3196868	3193402	1	0	0	0
803_S1	scaffold_1	+	3197733	3199501	6	0	0	0
804_S1	scaffold_1	-	3201175	3199936	2	1	0	0
805_S1	scaffold_1	-	3204592	3203141	2	1	0	0
806_S1	scaffold_1	+	3207122	3208746	14	1	0	0
807_S1	scaffold_1	+	3209478	3212013	16	1	0	0
808_S1	scaffold_1	-	3214244	3213045	19	1	0	0
809_S1	scaffold_1	-	3220441	3217745	11	1	0	0
810_S1	scaffold_1	+	3230336	3232733	4	1	0	0
811_S1	scaffold_1	+	3234146	3234604	10	1	10	1
812_S1	scaffold_1	+	3239955	3242487	7	1	0	0
813_S1	scaffold_1	-	3246327	3244767	3	1	0	0
814_S1	scaffold_1	+	3247373	3248717	16	1	0	0
815_S1	scaffold_1	+	3249038	3251502	20	1	0	0
816_S1	scaffold_1	+	3256461	3258300	16	1	0	0
817_S1	scaffold_1	-	3261691	3260389	4	1	0	0
818_S1	scaffold_1	+	3267095	3268283	16	1	0	0
819_S1	scaffold_1	+	3269331	3271413	8	1	0	0
820_S1	scaffold_1	+	3276816	3277579	16	1	0	0
821_S1	scaffold_1	-	3280040	3278821	11	1	0	0
822_S1	scaffold_1	+	3280432	3281080	6	1	0	0
823_S1	scaffold_1	+	3286339	3287516	16	1	0	0
824_S1	scaffold_1	-	3296014	3293809	1	1	0	0
825_S1	scaffold_1	+	3297017	3300030	5	1	0	0
826_S1	scaffold_1	-	3301467	3300358	6	1	0	0
827_S1	scaffold_1	+	3302254	3303048	8	1	0	0
828_S1	scaffold_1	-	3307092	3305841	8	1	0	0
829_S1	scaffold_1	+	3307367	3307905	14	1	0	0
830_S1	scaffold_1	-	3309151	3308117	6	1	0	0
831_S1	scaffold_1	-	3311577	3310637	8	1	0	0
832_S1	scaffold_1	+	3313308	3315226	7	1	0	0
833_S1	scaffold_1	+	3316108	3318335	7	1	0	0
834_S1	scaffold_1	+	3319367	3321154	8	1	0	0
835_S1	scaffold_1	-	3324828	3323002	1	0	0	0
836_S1	scaffold_1	+	3326140	3327324	12	1	0	0
837_S1	scaffold_1	-	3329708	3327727	12	1	0	0
838_S1	scaffold_1	+	3330324	3331636	12	1	0	0
839_S1	scaffold_1	-	3335761	3332196	5	1	0	0
840_S1	scaffold_1	+	3337576	3338235	6	1	0	0
841_S1	scaffold_1	+	3338888	3340990	8	1	0	0
842_S1	scaffold_1	-	3342712	3341243	3	1	0	0
843_S1	scaffold_1	+	3343247	3344324	2	1	0	0
844_S1	scaffold_1	+	3351365	3359590	7	1	0	0
845_S1	scaffold_1	-	3360394	3359882	4	1	0	0
846_S1	scaffold_1	-	3366148	3364165	1	1	0	0
847_S1	scaffold_1	-	3368500	3366784	7	1	0	0
848_S1	scaffold_1	+	3373752	3374327	1	1	0	0
849_S1	scaffold_1	+	3377474	3378624	7	1	0	0
850_S1	scaffold_1	+	3380487	3382350	16	1	0	0
851_S1	scaffold_1	+	3385958	3388182	1	1	0	0
852_S1	scaffold_1	-	3391143	3389280	1	1	0	0
853_S1	scaffold_1	-	3399131	3396327	16	1	0	0
854_S1	scaffold_1	-	3408770	3406481	4	0	0	0
855_S1	scaffold_1	+	3410338	3412758	20	1	0	0
856_S1	scaffold_1	+	3413229	3415000	6	1	0	0
857_S1	scaffold_1	-	3417680	3415494	5	1	0	0
858_S1	scaffold_1	+	3418216	3421630	5	1	0	0
859_S1	scaffold_1	+	3427901	3430289	16	1	0	0
860_S1	scaffold_1	+	3431419	3431844	1	1	0	0
861_S1	scaffold_1	+	3433999	3435687	11	1	0	0
862_S1	scaffold_1	+	3439998	3441061	1	1	0	0
863_S1	scaffold_1	-	3446876	3446241	1	1	0	0
864_S1	scaffold_1	+	3448265	3449956	1	1	0	0
865_S1	scaffold_1	+	3452581	3453900	1	1	0	0
866_S1	scaffold_1	+	3454448	3621203	95	22	0	0
867_S1	scaffold_1	-	3464832	3463399	5	1	0	0
868_S1	scaffold_1	-	3466836	3465715	1	1	0	0
869_S1	scaffold_1	-	3483099	3479803	11	1	0	0
870_S1	scaffold_1	-	3486188	3484689	6	1	0	0
871_S1	scaffold_1	-	3487624	3486664	2	0	0	0
872_S1	scaffold_1	-	3490430	3489255	8	1	0	0
873_S1	scaffold_1	-	3501119	3498605	5	1	0	0
874_S1	scaffold_1	-	3503066	3501683	3	0	0	0
875_S1	scaffold_1	-	3505723	3503910	4	1	0	0
876_S1	scaffold_1	-	3512315	3510172	6	1	0	0
877_S1	scaffold_1	-	3519050	3517926	3	1	0	0
878_S1	scaffold_1	-	3524181	3522479	8	1	0	0
879_S1	scaffold_1	-	3528699	3526181	5	1	0	0
880_S1	scaffold_1	-	3531557	3530266	7	1	0	0
881_S1	scaffold_1	-	3536180	3534573	1	0	0	0
882_S1	scaffold_1	-	3549178	3548447	6	1	0	0
883_S1	scaffold_1	-	3563285	3561846	1	0	0	0
884_S1	scaffold_1	-	3567177	3566393	1	1	0	0
885_S1	scaffold_1	-	3582403	3581250	6	1	0	0
886_S1	scaffold_1	-	3596341	3595868	2	1	0	0
887_S1	scaffold_1	-	3598922	3597692	1	0	0	0
888_S1	scaffold_1	-	3604925	3603189	4	1	0	0
889_S1	scaffold_1	-	3610845	3609712	3	1	0	0
890_S1	scaffold_1	-	3615854	3614750	4	1	0	0
891_S1	scaffold_1	-	3618797	3617937	1	0	0	0
892_S1	scaffold_1	+	3626515	3626974	1	1	0	0
893_S1	scaffold_1	+	3631291	3632922	2	1	0	0
894_S1	scaffold_1	+	3639969	3641296	5	1	0	0
895_S1	scaffold_1	-	3645777	3643647	1	0	0	0
896_S1	scaffold_1	+	3646326	3647064	1	1	0	0
897_S1	scaffold_1	-	3652550	3648992	3	0	0	0
898_S1	scaffold_1	-	3658494	3653042	7	2	0	0
899_S1	scaffold_1	-	3664058	3663667	1	1	0	0
900_S1	scaffold_1	+	3666133	3667021	1	1	0	0
901_S1	scaffold_1	+	3669018	3669402	2	0	0	0
902_S1	scaffold_1	+	3670008	3671405	2	0	0	0
903_S1	scaffold_1	+	3671821	3673816	2	1	0	0
904_S1	scaffold_1	-	3677114	3674443	8	1	0	0
905_S1	scaffold_1	-	3680042	3679006	1	1	0	0
906_S1	scaffold_1	-	3681918	3681077	1	1	0	0
907_S1	scaffold_1	+	3682782	3684376	1	0	0	0
908_S1	scaffold_1	-	3686800	3685257	5	1	0	0
909_S1	scaffold_1	-	3690026	3689312	7	2	0	0
910_S1	scaffold_1	-	3691815	3690833	7	1	0	0
911_S1	scaffold_1	+	3693347	3694712	3	0	0	0
912_S1	scaffold_1	+	3695114	3695823	16	1	0	0
913_S1	scaffold_1	+	3696348	3697499	8	1	0	0
914_S1	scaffold_1	-	3705302	3701968	4	1	0	0
915_S1	scaffold_1	+	3707034	3707936	2	1	0	0
916_S1	scaffold_1	+	3708903	3710227	2	1	0	0
917_S1	scaffold_1	-	3719380	3718853	5	1	0	0
918_S1	scaffold_1	+	3719696	3721068	1	1	0	0
919_S1	scaffold_1	-	3722305	3721330	7	1	0	0
920_S1	scaffold_1	-	3728712	3725787	1	0	0	0
921_S1	scaffold_1	+	3729049	3730840	1	1	0	0
922_S1	scaffold_1	+	3730919	3733545	8	1	0	0
923_S1	scaffold_1	-	3735287	3733946	1	1	0	0
924_S1	scaffold_1	+	3736314	3737694	7	1	0	0
925_S1	scaffold_1	+	3740671	3742598	2	1	0	0
926_S1	scaffold_1	-	3744902	3742531	13	1	0	0
927_S1	scaffold_1	-	3749161	3747389	5	1	0	0
928_S1	scaffold_1	+	3752237	3752983	2	1	0	0
929_S1	scaffold_1	+	3753914	3754762	28	1	0	0
930_S1	scaffold_1	+	3755679	3757326	4	1	0	0
931_S1	scaffold_1	-	3768960	3763115	1	1	0	0
932_S1	scaffold_1	-	3771851	3769539	8	1	0	0
933_S1	scaffold_1	+	3774093	3775467	2	0	0	0
934_S1	scaffold_1	-	3776873	3775876	6	1	0	0
935_S1	scaffold_1	-	3780937	3779402	4	1	0	0
936_S1	scaffold_1	-	3782850	3782186	1	1	0	0
937_S1	scaffold_1	-	3785726	3784537	1	1	0	0
938_S1	scaffold_1	+	3788347	3790269	7	1	0	0
939_S1	scaffold_1	-	3791811	3790597	8	1	0	0
940_S1	scaffold_1	+	3792968	3794527	14	1	0	0
941_S1	scaffold_1	-	3795482	3794751	2	1	0	0
942_S1	scaffold_1	+	3803076	3803773	8	1	0	0
943_S1	scaffold_1	+	3817292	3818912	16	1	0	0
944_S1	scaffold_1	-	3826807	3824639	10	1	0	0
945_S1	scaffold_1	+	3834851	3835836	6	1	0	0
946_S1	scaffold_1	-	3844740	3843539	1	1	0	0
947_S1	scaffold_1	-	3847362	3846283	8	1	0	0
948_S1	scaffold_1	-	3848501	3847865	1	1	0	0
949_S1	scaffold_1	+	3855188	3856638	4	1	0	0
950_S1	scaffold_1	-	3858220	3856824	16	1	16	1
951_S1	scaffold_1	-	3861413	3860059	1	1	0	0
952_S1	scaffold_1	-	3864234	3862930	7	1	0	0
953_S1	scaffold_1	-	3867487	3865248	16	1	0	0
954_S1	scaffold_1	-	3869481	3869121	1	1	0	0
955_S1	scaffold_1	-	3872880	3871720	1	1	0	0
956_S1	scaffold_1	-	3876278	3874579	1	1	0	0
957_S1	scaffold_1	-	3878288	3877135	16	1	0	0
958_S1	scaffold_1	-	3881346	3879608	8	1	0	0
959_S1	scaffold_1	-	3884152	3881884	6	1	0	0
960_S1	scaffold_1	-	3887365	3885916	8	1	0	0
961_S1	scaffold_1	+	3888124	3889921	8	1	0	0
962_S1	scaffold_1	+	3892527	3894194	16	1	0	0
963_S1	scaffold_1	+	3895763	3897717	8	1	0	0
964_S1	scaffold_1	-	3900575	3898420	6	1	0	0
965_S1	scaffold_1	-	3903343	3900807	14	1	0	0
966_S1	scaffold_1	-	3905226	3904469	6	0	0	0
967_S1	scaffold_1	-	3907060	3905651	28	0	0	0
968_S1	scaffold_1	-	3910672	3909074	16	0	0	0
969_S1	scaffold_1	+	3911730	3913584	1	0	0	0
970_S1	scaffold_1	-	3915704	3913969	7	1	0	0
971_S1	scaffold_1	+	3916208	3917749	12	1	0	0
972_S1	scaffold_1	-	3919823	3917870	8	1	0	0
973_S1	scaffold_1	+	3920525	3921890	16	1	16	1
974_S1	scaffold_1	-	3923169	3922415	5	1	0	0
975_S1	scaffold_1	+	3923792	3924901	6	1	0	0
976_S1	scaffold_1	-	3933576	3927878	16	1	0	0
977_S1	scaffold_1	+	3936235	3942561	16	1	0	0
978_S1	scaffold_1	-	3945481	3943158	6	1	0	0
979_S1	scaffold_1	-	3947860	3946458	14	1	0	0
980_S1	scaffold_1	-	3949436	3948762	1	0	0	0
981_S1	scaffold_1	+	3951927	3953093	7	1	0	0
982_S1	scaffold_1	-	3956797	3953580	5	1	0	0
983_S1	scaffold_1	-	3963727	3959423	6	1	0	0
984_S1	scaffold_1	+	3965180	3968583	8	1	0	0
985_S1	scaffold_1	-	3969980	3968705	1	1	0	0
0_S10	scaffold_10	-	3886	2998	2	0	0	0
1_S10	scaffold_10	-	5985	5187	6	1	0	0
2_S10	scaffold_10	+	7137	8541	1	1	0	0
3_S10	scaffold_10	+	10544	12625	7	1	0	0
4_S10	scaffold_10	+	13500	15102	8	1	0	0
5_S10	scaffold_10	+	16044	19589	8	1	0	0
6_S10	scaffold_10	+	20123	21247	5	1	0	0
7_S10	scaffold_10	+	24556	25491	1	1	0	0
8_S10	scaffold_10	-	28010	26620	7	1	0	0
9_S10	scaffold_10	+	28984	31372	3	1	0	0
10_S10	scaffold_10	-	33711	31836	7	1	0	0
11_S10	scaffold_10	-	39677	38163	5	1	0	0
12_S10	scaffold_10	+	47693	48565	6	1	0	0
13_S10	scaffold_10	-	56927	53183	4	1	0	0
14_S10	scaffold_10	-	60264	58773	8	1	0	0
15_S10	scaffold_10	-	62013	60620	7	1	0	0
16_S10	scaffold_10	-	64451	62825	4	1	0	0
17_S10	scaffold_10	+	66857	68747	4	1	0	0
18_S10	scaffold_10	+	68968	70053	6	1	0	0
19_S10	scaffold_10	+	73433	74117	2	1	0	0
20_S10	scaffold_10	+	75507	77277	7	1	0	0
21_S10	scaffold_10	+	79482	81096	13	1	0	0
22_S10	scaffold_10	-	82701	81327	8	1	0	0
23_S10	scaffold_10	+	83961	85448	13	1	0	0
24_S10	scaffold_10	-	87107	85724	7	1	0	0
25_S10	scaffold_10	-	89933	87977	15	1	0	0
26_S10	scaffold_10	-	96400	95538	6	1	0	0
27_S10	scaffold_10	+	96934	98769	8	1	0	0
28_S10	scaffold_10	-	101879	100230	1	1	0	0
29_S10	scaffold_10	-	104420	102801	1	1	0	0
30_S10	scaffold_10	+	106290	107764	5	1	0	0
31_S10	scaffold_10	+	108867	120827	7	1	0	0
32_S10	scaffold_10	+	121904	129593	8	1	0	0
33_S10	scaffold_10	-	129317	124942	5	1	0	0
34_S10	scaffold_10	-	131299	129838	5	1	0	0
35_S10	scaffold_10	+	133584	134952	2	1	0	0
36_S10	scaffold_10	-	141549	139089	2	1	0	0
37_S10	scaffold_10	+	142061	143466	1	1	0	0
38_S10	scaffold_10	+	146480	148466	3	1	0	0
39_S10	scaffold_10	+	153434	155567	7	1	0	0
40_S10	scaffold_10	-	157218	155948	1	1	0	0
41_S10	scaffold_10	+	161648	163710	2	1	0	0
42_S10	scaffold_10	+	164623	165858	3	1	0	0
43_S10	scaffold_10	+	167413	168301	1	1	0	0
44_S10	scaffold_10	-	169210	168425	14	1	0	0
45_S10	scaffold_10	-	170887	170044	1	1	0	0
46_S10	scaffold_10	+	172523	174693	1	1	0	0
47_S10	scaffold_10	+	181183	181898	6	1	0	0
48_S10	scaffold_10	-	182859	182057	10	1	0	0
49_S10	scaffold_10	-	186179	184179	4	1	0	0
50_S10	scaffold_10	-	187714	186726	2	1	0	0
51_S10	scaffold_10	-	190318	188150	13	1	0	0
52_S10	scaffold_10	+	191486	196402	10	0	0	0
53_S10	scaffold_10	-	198110	196966	7	1	0	0
54_S10	scaffold_10	+	198663	203429	10	2	0	0
55_S10	scaffold_10	-	205538	203710	11	1	0	0
56_S10	scaffold_10	+	206033	207144	8	1	0	0
57_S10	scaffold_10	+	208461	213731	15	2	0	0
58_S10	scaffold_10	-	215158	213985	7	1	0	0
59_S10	scaffold_10	-	218385	216365	4	1	0	0
60_S10	scaffold_10	+	223674	225603	14	1	0	0
61_S10	scaffold_10	+	226733	228945	4	1	0	0
62_S10	scaffold_10	+	232938	234868	6	1	0	0
63_S10	scaffold_10	-	236672	235099	6	1	0	0
64_S10	scaffold_10	-	238714	237056	13	1	0	0
65_S10	scaffold_10	+	239335	240645	3	1	0	0
66_S10	scaffold_10	+	242021	243512	20	1	0	0
67_S10	scaffold_10	+	249008	250342	7	1	0	0
68_S10	scaffold_10	+	254814	256309	13	1	0	0
69_S10	scaffold_10	+	257173	258091	6	1	0	0
70_S10	scaffold_10	+	259227	260795	2	0	0	0
71_S10	scaffold_10	-	262787	260961	16	1	0	0
72_S10	scaffold_10	+	263577	266132	5	1	0	0
73_S10	scaffold_10	+	267833	269469	1	1	0	0
74_S10	scaffold_10	-	275777	270612	4	1	0	0
75_S10	scaffold_10	+	278647	280157	8	1	0	0
76_S10	scaffold_10	+	281074	282412	5	1	0	0
77_S10	scaffold_10	-	284019	282722	1	1	0	0
78_S10	scaffold_10	+	284731	285300	3	1	0	0
79_S10	scaffold_10	+	286085	287141	3	1	0	0
80_S10	scaffold_10	+	287616	289578	6	2	0	0
81_S10	scaffold_10	+	290386	291861	2	0	0	0
82_S10	scaffold_10	-	293213	292044	7	1	0	0
83_S10	scaffold_10	-	294924	294028	2	2	0	0
84_S10	scaffold_10	-	300279	298852	5	1	0	0
85_S10	scaffold_10	+	307887	309240	3	1	0	0
86_S10	scaffold_10	-	313381	311593	11	1	0	0
87_S10	scaffold_10	-	315307	313888	4	1	0	0
88_S10	scaffold_10	-	318245	316202	6	1	0	0
89_S10	scaffold_10	-	321463	319796	7	1	0	0
90_S10	scaffold_10	+	322215	323762	6	0	0	0
91_S10	scaffold_10	+	324616	326869	4	1	0	0
92_S10	scaffold_10	+	328818	331273	16	1	0	0
93_S10	scaffold_10	-	332696	331406	2	1	0	0
94_S10	scaffold_10	-	334221	332979	11	1	0	0
95_S10	scaffold_10	-	336464	334652	16	1	0	0
96_S10	scaffold_10	+	337799	343012	9	1	0	0
97_S10	scaffold_10	-	344506	343391	14	1	0	0
98_S10	scaffold_10	+	345315	346426	5	1	0	0
99_S10	scaffold_10	-	348404	346684	7	1	0	0
100_S10	scaffold_10	-	351675	349103	3	1	0	0
101_S10	scaffold_10	+	359134	360828	7	1	0	0
102_S10	scaffold_10	+	362285	364620	8	1	0	0
103_S10	scaffold_10	+	364780	370150	6	1	0	0
104_S10	scaffold_10	-	379057	375620	10	1	0	0
105_S10	scaffold_10	+	381199	385314	6	1	0	0
106_S10	scaffold_10	+	389215	390802	8	1	0	0
107_S10	scaffold_10	-	393769	391004	8	1	0	0
108_S10	scaffold_10	+	395987	398303	4	1	0	0
109_S10	scaffold_10	-	399711	398339	7	1	0	0
110_S10	scaffold_10	-	401178	400171	3	1	0	0
111_S10	scaffold_10	+	402718	405414	11	1	0	0
112_S10	scaffold_10	+	405767	406913	14	1	14	1
113_S10	scaffold_10	-	407753	407274	1	1	0	0
114_S10	scaffold_10	+	409289	410714	6	1	0	0
115_S10	scaffold_10	+	419675	424778	25	2	0	0
116_S10	scaffold_10	-	427396	426119	11	1	0	0
117_S10	scaffold_10	-	429619	428546	16	1	0	0
118_S10	scaffold_10	-	432593	430190	4	0	0	0
119_S10	scaffold_10	-	436389	434650	16	1	0	0
120_S10	scaffold_10	+	439885	441241	11	1	0	0
121_S10	scaffold_10	-	443826	441913	5	1	0	0
122_S10	scaffold_10	-	445366	444391	16	1	0	0
123_S10	scaffold_10	+	445872	446643	7	1	0	0
124_S10	scaffold_10	-	449715	447192	4	1	0	0
125_S10	scaffold_10	+	450290	453075	8	1	0	0
126_S10	scaffold_10	-	456417	454040	6	1	0	0
127_S10	scaffold_10	+	462292	465833	8	1	0	0
128_S10	scaffold_10	-	474365	471369	2	0	0	0
129_S10	scaffold_10	-	476109	475441	1	1	0	0
130_S10	scaffold_10	+	477699	481618	7	0	0	0
131_S10	scaffold_10	-	484020	482483	2	0	0	0
132_S10	scaffold_10	+	485654	487054	8	1	0	0
133_S10	scaffold_10	-	487688	487218	6	1	0	0
134_S10	scaffold_10	+	491843	495636	18	1	0	0
135_S10	scaffold_10	+	496338	498537	3	1	0	0
136_S10	scaffold_10	+	504402	508283	4	1	0	0
137_S10	scaffold_10	+	508744	509743	11	1	0	0
138_S10	scaffold_10	-	511149	510041	11	1	0	0
139_S10	scaffold_10	+	511609	514393	6	1	0	0
140_S10	scaffold_10	-	520471	515447	6	1	0	0
141_S10	scaffold_10	+	522910	527681	14	1	0	0
142_S10	scaffold_10	-	530149	528097	3	1	0	0
143_S10	scaffold_10	-	538477	536208	1	1	0	0
144_S10	scaffold_10	+	539191	541187	1	1	0	0
145_S10	scaffold_10	+	542840	736110	187	20	0	0
146_S10	scaffold_10	-	552913	547320	2	0	0	0
147_S10	scaffold_10	-	565396	564449	2	1	0	0
148_S10	scaffold_10	-	571720	570372	14	1	0	0
149_S10	scaffold_10	-	573701	571943	14	1	0	0
150_S10	scaffold_10	-	575410	574267	16	1	0	0
151_S10	scaffold_10	-	588042	586501	1	0	0	0
152_S10	scaffold_10	-	590657	588617	5	1	0	0
153_S10	scaffold_10	-	593141	591435	7	1	0	0
154_S10	scaffold_10	-	602004	600681	2	1	0	0
155_S10	scaffold_10	-	606309	605230	2	1	0	0
156_S10	scaffold_10	-	614143	608729	7	1	0	0
157_S10	scaffold_10	-	616566	615202	2	1	0	0
158_S10	scaffold_10	-	623841	623047	1	1	0	0
159_S10	scaffold_10	-	640438	630400	23	1	0	0
160_S10	scaffold_10	-	644406	643829	16	1	0	0
161_S10	scaffold_10	-	665296	652132	8	1	0	0
162_S10	scaffold_10	-	671357	665980	6	1	0	0
163_S10	scaffold_10	-	674669	673598	16	1	0	0
164_S10	scaffold_10	-	679515	678708	13	1	0	0
165_S10	scaffold_10	-	681173	679828	7	1	0	0
166_S10	scaffold_10	-	687454	681861	10	2	0	0
167_S10	scaffold_10	-	693312	691001	14	1	0	0
168_S10	scaffold_10	-	699711	696224	6	1	0	0
169_S10	scaffold_10	-	707828	707143	6	1	0	0
170_S10	scaffold_10	-	713843	711407	16	0	0	0
171_S10	scaffold_10	-	733426	731735	7	1	0	0
172_S10	scaffold_10	+	736650	737903	16	1	0	0
173_S10	scaffold_10	+	740108	741501	10	1	0	0
174_S10	scaffold_10	-	742484	741840	4	1	0	0
175_S10	scaffold_10	-	745442	743289	15	1	0	0
176_S10	scaffold_10	-	750262	747410	1	1	0	0
177_S10	scaffold_10	-	755293	752963	8	1	0	0
178_S10	scaffold_10	+	756269	758530	14	1	0	0
179_S10	scaffold_10	-	760751	759473	16	1	16	1
180_S10	scaffold_10	-	763776	761414	11	1	0	0
181_S10	scaffold_10	+	764647	765840	1	1	0	0
182_S10	scaffold_10	-	770073	766168	5	1	0	0
183_S10	scaffold_10	-	774152	771779	7	1	0	0
184_S10	scaffold_10	+	778825	779246	1	1	0	0
185_S10	scaffold_10	-	784477	783431	1	1	0	0
186_S10	scaffold_10	+	790925	792965	6	1	0	0
187_S10	scaffold_10	+	793869	795497	4	1	0	0
188_S10	scaffold_10	-	797224	795629	7	1	0	0
189_S10	scaffold_10	+	797608	799141	14	1	0	0
190_S10	scaffold_10	-	805496	804629	8	1	0	0
191_S10	scaffold_10	-	808811	807532	7	1	0	0
192_S10	scaffold_10	+	813051	815999	18	1	0	0
193_S10	scaffold_10	+	816364	817361	7	1	0	0
194_S10	scaffold_10	-	818771	817538	2	1	0	0
195_S10	scaffold_10	+	820768	823181	3	1	0	0
196_S10	scaffold_10	+	824144	826574	1	1	0	0
197_S10	scaffold_10	-	829408	828148	8	1	0	0
198_S10	scaffold_10	-	836618	830364	9	2	0	0
199_S10	scaffold_10	-	845239	842895	14	1	0	0
200_S10	scaffold_10	-	848761	846203	1	1	0	0
201_S10	scaffold_10	-	854580	853829	2	1	0	0
202_S10	scaffold_10	+	860951	862646	16	1	0	0
203_S10	scaffold_10	-	867184	864249	10	1	0	0
204_S10	scaffold_10	+	867408	867935	4	1	0	0
205_S10	scaffold_10	+	870376	881624	16	1	0	0
206_S10	scaffold_10	-	882641	877003	16	1	0	0
207_S10	scaffold_10	-	886122	884066	6	1	0	0
208_S10	scaffold_10	+	888964	893848	5	1	0	0
209_S10	scaffold_10	-	889048	887922	11	1	11	1
210_S10	scaffold_10	-	891881	890015	4	0	0	0
211_S10	scaffold_10	-	907923	907322	7	1	0	0
212_S10	scaffold_10	+	908372	911172	8	0	0	0
213_S10	scaffold_10	-	912213	911503	6	1	0	0
214_S10	scaffold_10	-	917913	912747	12	1	0	0
215_S10	scaffold_10	+	926107	929671	16	1	0	0
216_S10	scaffold_10	+	930662	932198	1	1	0	0
217_S10	scaffold_10	+	932761	935207	13	1	0	0
218_S10	scaffold_10	+	935929	937605	7	1	0	0
219_S10	scaffold_10	-	940305	938941	16	1	0	0
220_S10	scaffold_10	-	942877	940699	2	1	0	0
221_S10	scaffold_10	+	946608	948216	16	1	0	0
222_S10	scaffold_10	-	949879	948841	2	1	0	0
223_S10	scaffold_10	+	953120	955803	12	1	0	0
224_S10	scaffold_10	-	962957	961294	16	1	0	0
225_S10	scaffold_10	-	965439	964493	16	1	0	0
226_S10	scaffold_10	+	970770	972141	16	1	0	0
227_S10	scaffold_10	-	976048	972547	8	1	0	0
228_S10	scaffold_10	+	976278	977267	6	1	0	0
229_S10	scaffold_10	+	977527	979379	6	1	0	0
230_S10	scaffold_10	-	981226	979749	7	1	0	0
231_S10	scaffold_10	+	982813	984350	12	1	0	0
232_S10	scaffold_10	+	985007	986961	16	1	0	0
233_S10	scaffold_10	+	988403	990664	12	1	0	0
234_S10	scaffold_10	+	991209	992328	15	1	15	1
235_S10	scaffold_10	-	993678	992996	6	1	0	0
236_S10	scaffold_10	-	996011	994139	7	1	0	0
237_S10	scaffold_10	+	1005462	1006316	2	0	0	0
238_S10	scaffold_10	-	1007005	1004645	17	1	16	1
239_S10	scaffold_10	-	1010479	1008588	15	1	0	0
240_S10	scaffold_10	+	1010914	1015348	13	1	0	0
241_S10	scaffold_10	+	1016831	1018184	6	1	0	0
242_S10	scaffold_10	-	1019061	1018364	8	1	0	0
243_S10	scaffold_10	+	1020763	1021577	8	1	0	0
244_S10	scaffold_10	-	1022763	1021640	4	1	0	0
245_S10	scaffold_10	+	1026101	1030058	11	1	0	0
246_S10	scaffold_10	+	1030542	1031070	12	1	12	1
247_S10	scaffold_10	-	1033659	1031631	3	0	0	0
248_S10	scaffold_10	+	1034702	1035909	8	1	0	0
249_S10	scaffold_10	-	1037527	1036112	6	1	0	0
250_S10	scaffold_10	+	1037887	1041654	8	1	0	0
251_S10	scaffold_10	-	1045049	1043214	10	1	0	0
252_S10	scaffold_10	-	1052615	1052159	1	1	0	0
253_S10	scaffold_10	-	1056374	1054902	15	1	0	0
254_S10	scaffold_10	+	1057205	1058192	6	1	0	0
255_S10	scaffold_10	-	1062063	1058809	9	1	0	0
256_S10	scaffold_10	-	1066754	1062448	9	1	0	0
257_S10	scaffold_10	-	1068931	1067627	1	1	0	0
258_S10	scaffold_10	+	1072819	1075612	12	1	0	0
259_S10	scaffold_10	+	1076319	1077263	11	1	0	0
260_S10	scaffold_10	-	1078627	1077921	6	1	6	1
261_S10	scaffold_10	-	1081988	1080519	4	1	0	0
262_S10	scaffold_10	-	1083842	1082971	1	1	0	0
263_S10	scaffold_10	+	1084684	1086333	6	1	0	0
264_S10	scaffold_10	-	1087710	1086479	8	1	0	0
265_S10	scaffold_10	+	1089524	1091798	4	1	0	0
266_S10	scaffold_10	-	1092693	1091889	2	0	0	0
267_S10	scaffold_10	-	1095136	1093299	8	1	0	0
268_S10	scaffold_10	-	1097579	1095841	10	1	0	0
269_S10	scaffold_10	+	1099497	1100500	16	1	0	0
270_S10	scaffold_10	-	1102388	1101289	8	1	0	0
271_S10	scaffold_10	-	1106080	1103294	7	1	0	0
272_S10	scaffold_10	-	1108537	1106950	7	1	0	0
273_S10	scaffold_10	+	1109466	1109787	2	1	0	0
274_S10	scaffold_10	+	1110233	1110944	2	1	0	0
275_S10	scaffold_10	-	1112678	1111105	7	1	0	0
276_S10	scaffold_10	+	1113037	1114165	8	1	0	0
277_S10	scaffold_10	+	1115248	1117125	14	1	0	0
278_S10	scaffold_10	-	1119622	1118130	15	1	0	0
279_S10	scaffold_10	-	1125405	1120591	12	1	0	0
280_S10	scaffold_10	+	1129722	1134751	16	1	0	0
281_S10	scaffold_10	+	1137439	1139153	6	1	0	0
282_S10	scaffold_10	+	1139827	1140344	8	1	0	0
283_S10	scaffold_10	-	1141574	1140512	2	0	0	0
284_S10	scaffold_10	-	1144245	1142076	7	1	0	0
285_S10	scaffold_10	+	1144814	1146256	6	2	0	0
286_S10	scaffold_10	-	1153535	1152034	11	1	11	1
287_S10	scaffold_10	-	1156365	1155449	4	1	0	0
288_S10	scaffold_10	+	1156794	1157396	4	1	0	0
289_S10	scaffold_10	-	1158866	1157701	7	1	0	0
290_S10	scaffold_10	-	1162119	1160547	7	1	0	0
291_S10	scaffold_10	-	1172122	1171488	10	1	0	0
292_S10	scaffold_10	-	1176404	1175696	13	1	13	1
293_S10	scaffold_10	+	1177404	1184178	7	0	0	0
294_S10	scaffold_10	+	1185014	1189274	16	1	0	0
295_S10	scaffold_10	-	1190464	1187077	20	1	0	0
296_S10	scaffold_10	+	1190868	1192273	3	1	0	0
297_S10	scaffold_10	-	1193683	1192417	12	1	0	0
298_S10	scaffold_10	-	1197563	1195943	2	0	0	0
299_S10	scaffold_10	-	1200023	1198383	13	1	0	0
300_S10	scaffold_10	+	1200330	1201300	7	1	0	0
301_S10	scaffold_10	-	1203230	1201799	8	1	0	0
302_S10	scaffold_10	+	1203476	1205032	16	1	0	0
303_S10	scaffold_10	-	1207416	1205401	13	1	0	0
304_S10	scaffold_10	-	1209170	1207995	16	1	0	0
305_S10	scaffold_10	+	1210099	1211443	15	1	0	0
306_S10	scaffold_10	+	1212262	1213530	16	1	0	0
307_S10	scaffold_10	+	1213804	1215874	11	1	0	0
308_S10	scaffold_10	+	1216263	1217808	20	1	0	0
309_S10	scaffold_10	+	1220515	1221922	1	1	0	0
310_S10	scaffold_10	-	1226642	1225054	8	1	0	0
311_S10	scaffold_10	-	1229610	1228593	1	1	0	0
312_S10	scaffold_10	-	1235753	1233339	6	1	0	0
313_S10	scaffold_10	-	1243813	1240492	16	1	0	0
314_S10	scaffold_10	+	1248740	1250606	9	1	0	0
315_S10	scaffold_10	-	1252569	1251712	14	1	0	0
316_S10	scaffold_10	-	1256972	1255082	14	1	0	0
317_S10	scaffold_10	+	1260463	1262077	7	1	0	0
318_S10	scaffold_10	-	1675223	1672951	8	1	0	0
319_S10	scaffold_10	-	1677169	1676463	6	1	0	0
320_S10	scaffold_10	+	1678022	1680366	8	1	0	0
321_S10	scaffold_10	-	1685777	1683691	14	1	0	0
322_S10	scaffold_10	-	1688528	1687548	6	1	0	0
323_S10	scaffold_10	-	1689786	1689000	6	1	0	0
324_S10	scaffold_10	+	1689976	1691311	4	1	0	0
325_S10	scaffold_10	-	1694378	1691176	6	1	0	0
326_S10	scaffold_10	+	1694765	1696047	16	1	0	0
327_S10	scaffold_10	-	1699013	1696393	4	1	0	0
328_S10	scaffold_10	-	1701951	1699731	6	1	0	0
329_S10	scaffold_10	-	1707058	1705802	12	1	0	0
330_S10	scaffold_10	-	1709472	1708816	4	1	0	0
331_S10	scaffold_10	+	1712033	1714994	5	2	0	0
332_S10	scaffold_10	-	1718237	1717347	16	1	0	0
333_S10	scaffold_10	+	1718385	1719350	16	1	0	0
334_S10	scaffold_10	+	1720579	1721880	16	1	0	0
335_S10	scaffold_10	-	1726075	1723258	4	1	0	0
336_S10	scaffold_10	+	1727338	1730805	6	1	0	0
337_S10	scaffold_10	-	1736056	1734347	3	1	0	0
338_S10	scaffold_10	-	1741381	1738915	15	1	0	0
339_S10	scaffold_10	+	1741740	1743026	15	1	0	0
340_S10	scaffold_10	-	1745195	1743473	16	1	0	0
341_S10	scaffold_10	-	1748414	1746105	14	1	0	0
342_S10	scaffold_10	+	1751205	1753013	5	1	0	0
343_S10	scaffold_10	+	1754659	1757448	5	1	0	0
344_S10	scaffold_10	-	1758989	1757993	15	1	15	1
345_S10	scaffold_10	+	1759821	1762079	14	1	0	0
346_S10	scaffold_10	+	1763158	1766876	14	1	0	0
347_S10	scaffold_10	-	1768697	1767257	8	1	0	0
348_S10	scaffold_10	-	1770846	1769143	12	1	0	0
349_S10	scaffold_10	+	1771350	1772111	16	1	0	0
350_S10	scaffold_10	-	1774126	1772915	7	1	0	0
351_S10	scaffold_10	+	1777654	1779577	14	1	0	0
352_S10	scaffold_10	+	1781728	1783477	13	1	0	0
353_S10	scaffold_10	-	1787258	1784886	4	1	0	0
354_S10	scaffold_10	-	1791588	1790461	8	1	0	0
355_S10	scaffold_10	-	1796762	1793005	15	1	0	0
356_S10	scaffold_10	+	1806429	1809252	2	0	0	0
357_S10	scaffold_10	-	1811472	1810043	16	1	0	0
358_S10	scaffold_10	+	1811954	1813454	6	1	0	0
359_S10	scaffold_10	-	1816810	1814097	4	1	0	0
360_S10	scaffold_10	+	1817223	1818099	2	0	0	0
361_S10	scaffold_10	+	1818782	1820000	16	1	0	0
362_S10	scaffold_10	-	1821572	1819413	7	1	0	0
363_S10	scaffold_10	+	1821776	1824414	6	0	0	0
364_S10	scaffold_10	-	1827288	1826348	16	1	0	0
365_S10	scaffold_10	+	1831946	1833063	12	1	0	0
366_S10	scaffold_10	+	1833554	1835152	5	1	0	0
367_S10	scaffold_10	+	1837850	1838803	1	1	0	0
368_S10	scaffold_10	+	1839062	1842411	16	1	0	0
369_S10	scaffold_10	-	1855807	1853830	6	1	0	0
370_S10	scaffold_10	-	1857060	1856636	16	1	0	0
371_S10	scaffold_10	+	1858684	1859584	6	1	0	0
372_S10	scaffold_10	+	1860022	1862378	6	1	0	0
373_S10	scaffold_10	-	1865497	1863879	4	0	0	0
374_S10	scaffold_10	-	1872934	1870616	16	1	0	0
375_S10	scaffold_10	+	1874526	1874929	1	0	0	0
376_S10	scaffold_10	-	1875780	1874004	18	1	0	0
377_S10	scaffold_10	+	1877032	1878627	16	1	16	1
378_S10	scaffold_10	-	1878576	1876945	4	0	0	0
379_S10	scaffold_10	+	1879115	1880249	11	1	0	0
380_S10	scaffold_10	-	1882413	1881248	14	1	0	0
381_S10	scaffold_10	+	1885198	1897095	22	2	0	0
382_S10	scaffold_10	-	1895489	1892506	10	1	0	0
383_S10	scaffold_10	-	1899536	1897992	7	1	0	0
384_S10	scaffold_10	+	1899986	1900783	6	1	0	0
385_S10	scaffold_10	-	1901850	1901075	6	1	0	0
386_S10	scaffold_10	+	1903820	1905891	8	1	0	0
387_S10	scaffold_10	+	1908626	1911542	2	1	0	0
388_S10	scaffold_10	+	1912387	1913750	9	0	0	0
389_S10	scaffold_10	-	1915251	1914176	12	1	0	0
390_S10	scaffold_10	-	1918120	1917053	2	0	0	0
391_S10	scaffold_10	+	1919520	1920869	14	1	0	0
392_S10	scaffold_10	+	1922798	1925142	21	1	0	0
393_S10	scaffold_10	+	1926125	1930850	7	1	0	0
394_S10	scaffold_10	+	1931313	1937218	8	1	0	0
395_S10	scaffold_10	+	1939732	1943033	8	1	0	0
396_S10	scaffold_10	+	1943198	1946989	15	1	0	0
397_S10	scaffold_10	-	1949772	1948295	6	0	0	0
398_S10	scaffold_10	-	1951276	1949996	16	1	0	0
399_S10	scaffold_10	+	1951763	1952354	6	0	0	0
400_S10	scaffold_10	-	1953495	1952705	2	1	0	0
401_S10	scaffold_10	-	1962354	1961921	4	1	0	0
402_S10	scaffold_10	+	1962901	1963824	6	1	0	0
403_S10	scaffold_10	-	1966466	1964057	8	1	0	0
404_S10	scaffold_10	+	1966866	1967705	16	1	0	0
405_S10	scaffold_10	-	1968879	1967969	14	1	0	0
406_S10	scaffold_10	+	1969243	1971499	8	1	0	0
407_S10	scaffold_10	+	1972396	1976995	3	1	0	0
408_S10	scaffold_10	-	1978578	1977733	16	1	0	0
409_S10	scaffold_10	+	1978885	1979797	12	1	0	0
410_S10	scaffold_10	-	1982061	1980444	15	1	0	0
411_S10	scaffold_10	-	1985486	1984521	5	0	0	0
412_S10	scaffold_10	+	1986589	1987677	4	0	0	0
413_S10	scaffold_10	-	1991610	1987945	25	0	0	0
414_S10	scaffold_10	+	1995169	1998836	13	2	0	0
415_S10	scaffold_10	-	1999825	1999357	5	1	0	0
416_S10	scaffold_10	+	2001880	2002264	12	1	0	0
417_S10	scaffold_10	+	2002866	2004067	16	1	0	0
0_S101	scaffold_101	-	867	80	10	0	0	0
0_S105	scaffold_105	-	3386	2976	2	0	0	0
0_S109	scaffold_109	-	676	179	25	3	0	0
0_S11	scaffold_11	-	454	17	1	1	0	0
1_S11	scaffold_11	-	1516	1120	1	1	0	0
2_S11	scaffold_11	+	2031	7914	14	1	0	0
3_S11	scaffold_11	-	9140	8488	1	0	0	0
4_S11	scaffold_11	-	11492	10848	1	1	0	0
5_S11	scaffold_11	-	18121	15107	16	1	0	0
6_S11	scaffold_11	+	19387	20711	6	1	0	0
7_S11	scaffold_11	-	23625	21070	15	1	15	1
8_S11	scaffold_11	-	26339	24629	14	1	0	0
9_S11	scaffold_11	+	28633	31682	5	1	0	0
10_S11	scaffold_11	+	35782	41284	24	2	16	1
11_S11	scaffold_11	-	35943	32319	16	2	0	0
12_S11	scaffold_11	+	42773	43860	16	1	0	0
13_S11	scaffold_11	+	45147	48153	2	0	0	0
14_S11	scaffold_11	+	48500	49472	1	1	0	0
15_S11	scaffold_11	-	54034	49906	10	2	0	0
16_S11	scaffold_11	-	58029	56239	16	1	0	0
17_S11	scaffold_11	-	61842	60483	8	1	0	0
18_S11	scaffold_11	+	62937	64580	16	1	0	0
19_S11	scaffold_11	-	68891	65897	16	1	0	0
20_S11	scaffold_11	+	70840	72653	20	1	20	1
21_S11	scaffold_11	+	73301	73983	1	1	0	0
22_S11	scaffold_11	+	74490	75857	15	1	0	0
23_S11	scaffold_11	-	75203	74810	2	0	0	0
24_S11	scaffold_11	-	79612	77975	16	1	16	1
25_S11	scaffold_11	+	80191	82241	6	1	0	0
26_S11	scaffold_11	-	83626	82970	2	1	0	0
27_S11	scaffold_11	-	130773	129576	1	1	0	0
28_S11	scaffold_11	+	134992	137293	6	1	0	0
29_S11	scaffold_11	-	141087	138878	16	1	0	0
30_S11	scaffold_11	-	145212	143457	6	1	0	0
31_S11	scaffold_11	-	147431	146996	12	0	0	0
32_S11	scaffold_11	+	148377	149206	1	1	0	0
33_S11	scaffold_11	+	149770	151501	6	1	0	0
34_S11	scaffold_11	-	152375	151581	5	1	0	0
35_S11	scaffold_11	-	154454	153141	16	1	0	0
36_S11	scaffold_11	+	156483	157698	7	1	0	0
37_S11	scaffold_11	-	161805	158271	13	1	0	0
38_S11	scaffold_11	-	164235	162738	14	1	0	0
39_S11	scaffold_11	-	166973	165499	11	2	0	0
40_S11	scaffold_11	-	173836	168467	11	1	0	0
41_S11	scaffold_11	-	176197	175264	1	1	0	0
42_S11	scaffold_11	-	179621	177509	2	1	0	0
43_S11	scaffold_11	-	186148	184929	13	1	0	0
44_S11	scaffold_11	-	187785	186946	2	1	0	0
45_S11	scaffold_11	-	192943	189192	7	1	0	0
46_S11	scaffold_11	-	196646	195551	8	1	0	0
47_S11	scaffold_11	+	197285	203446	10	2	0	0
48_S11	scaffold_11	-	206653	204052	6	0	0	0
49_S11	scaffold_11	+	207734	211117	7	0	0	0
50_S11	scaffold_11	-	213415	211761	12	1	0	0
51_S11	scaffold_11	-	215725	214984	8	1	0	0
52_S11	scaffold_11	+	216110	217691	5	1	0	0
53_S11	scaffold_11	-	220117	218629	4	1	0	0
54_S11	scaffold_11	-	223732	222117	15	1	0	0
55_S11	scaffold_11	+	225221	228612	14	1	0	0
56_S11	scaffold_11	-	230111	229131	3	1	0	0
57_S11	scaffold_11	+	231271	232192	1	1	0	0
58_S11	scaffold_11	+	233216	234939	7	1	0	0
59_S11	scaffold_11	-	237697	235167	1	1	0	0
60_S11	scaffold_11	-	239881	238481	13	1	0	0
61_S11	scaffold_11	+	243376	244731	8	1	0	0
62_S11	scaffold_11	-	245388	245106	6	1	0	0
63_S11	scaffold_11	+	246252	252642	8	1	0	0
64_S11	scaffold_11	+	254086	254516	8	1	0	0
65_S11	scaffold_11	+	255583	257247	8	1	0	0
66_S11	scaffold_11	+	258066	258682	8	1	0	0
67_S11	scaffold_11	-	260512	259007	4	1	0	0
68_S11	scaffold_11	-	262577	261074	4	1	0	0
69_S11	scaffold_11	+	264893	266360	16	1	0	0
70_S11	scaffold_11	+	268019	269578	16	1	0	0
71_S11	scaffold_11	+	270300	271307	4	1	0	0
72_S11	scaffold_11	-	278408	276662	10	1	0	0
73_S11	scaffold_11	-	279227	278719	8	1	0	0
74_S11	scaffold_11	+	279906	282859	15	1	0	0
75_S11	scaffold_11	-	284369	283136	3	1	0	0
76_S11	scaffold_11	+	285119	285966	3	0	0	0
77_S11	scaffold_11	-	287179	286158	16	1	0	0
78_S11	scaffold_11	+	287400	289595	9	1	0	0
79_S11	scaffold_11	+	291552	294809	16	1	0	0
80_S11	scaffold_11	-	297402	296048	8	1	0	0
81_S11	scaffold_11	-	307429	298324	30	1	0	0
82_S11	scaffold_11	+	308169	308927	13	1	13	1
83_S11	scaffold_11	+	310522	312712	8	1	0	0
84_S11	scaffold_11	-	314797	313212	7	1	0	0
85_S11	scaffold_11	+	315364	316101	13	1	0	0
86_S11	scaffold_11	-	317486	316150	5	1	0	0
87_S11	scaffold_11	+	321071	326521	7	1	0	0
88_S11	scaffold_11	-	335032	327147	7	2	0	0
89_S11	scaffold_11	-	338877	337845	1	1	0	0
90_S11	scaffold_11	+	339264	345944	16	1	0	0
91_S11	scaffold_11	-	350664	347140	8	1	0	0
92_S11	scaffold_11	+	352085	352957	16	1	0	0
93_S11	scaffold_11	-	354772	353140	16	1	0	0
94_S11	scaffold_11	-	361338	359965	14	1	0	0
95_S11	scaffold_11	+	361717	364580	13	1	0	0
96_S11	scaffold_11	-	368484	366811	8	1	0	0
97_S11	scaffold_11	-	371992	369473	7	1	0	0
98_S11	scaffold_11	+	372672	373103	3	1	0	0
99_S11	scaffold_11	-	374223	373937	2	0	0	0
100_S11	scaffold_11	+	378061	379700	1	1	0	0
101_S11	scaffold_11	+	380997	383695	1	1	0	0
102_S11	scaffold_11	-	386594	384651	1	1	0	0
103_S11	scaffold_11	+	387285	388750	8	1	0	0
104_S11	scaffold_11	+	391879	393976	1	1	0	0
105_S11	scaffold_11	+	394563	396379	12	1	0	0
106_S11	scaffold_11	-	397418	396606	1	1	0	0
107_S11	scaffold_11	-	403412	402486	14	1	0	0
108_S11	scaffold_11	-	408095	404116	12	1	0	0
109_S11	scaffold_11	+	409702	411193	12	1	0	0
110_S11	scaffold_11	+	411838	412273	8	1	0	0
111_S11	scaffold_11	-	413567	412594	16	1	0	0
112_S11	scaffold_11	+	414175	414739	3	1	0	0
113_S11	scaffold_11	-	419301	415030	1	1	0	0
114_S11	scaffold_11	-	422512	421296	16	1	0	0
115_S11	scaffold_11	-	427575	424222	6	1	0	0
116_S11	scaffold_11	-	444019	435841	6	1	0	0
117_S11	scaffold_11	+	444788	445384	5	0	0	0
118_S11	scaffold_11	-	451320	450141	16	1	0	0
119_S11	scaffold_11	-	453845	452260	14	1	0	0
120_S11	scaffold_11	+	454512	460391	13	1	0	0
121_S11	scaffold_11	-	464002	461026	12	1	0	0
122_S11	scaffold_11	+	464573	466094	14	1	0	0
123_S11	scaffold_11	+	466673	467807	3	1	0	0
124_S11	scaffold_11	-	471171	469574	8	1	0	0
125_S11	scaffold_11	-	476662	474750	8	1	0	0
126_S11	scaffold_11	-	479646	477184	5	1	0	0
127_S11	scaffold_11	-	483682	480641	6	1	0	0
128_S11	scaffold_11	-	494166	492801	16	1	16	1
129_S11	scaffold_11	-	501410	499879	1	1	0	0
130_S11	scaffold_11	-	502923	501849	8	1	0	0
131_S11	scaffold_11	+	503494	504806	5	1	0	0
132_S11	scaffold_11	+	505879	507630	8	1	0	0
133_S11	scaffold_11	+	508742	511849	5	1	0	0
134_S11	scaffold_11	-	516323	514365	16	1	0	0
135_S11	scaffold_11	-	524747	523984	1	1	0	0
136_S11	scaffold_11	-	526638	524909	7	1	0	0
137_S11	scaffold_11	+	532542	534238	8	1	0	0
138_S11	scaffold_11	-	536427	535628	1	1	0	0
139_S11	scaffold_11	-	539242	537290	8	1	0	0
140_S11	scaffold_11	+	540938	542684	5	1	0	0
141_S11	scaffold_11	+	543203	544143	8	1	0	0
142_S11	scaffold_11	-	545185	544358	1	1	0	0
143_S11	scaffold_11	+	545827	548967	7	1	0	0
144_S11	scaffold_11	+	552333	553453	8	1	0	0
145_S11	scaffold_11	+	555672	556927	15	1	0	0
146_S11	scaffold_11	-	557878	556983	7	1	0	0
147_S11	scaffold_11	+	560678	562592	4	1	0	0
148_S11	scaffold_11	+	563316	565849	6	1	0	0
149_S11	scaffold_11	-	567130	566016	11	1	0	0
150_S11	scaffold_11	-	570179	567781	10	1	0	0
151_S11	scaffold_11	-	571991	570570	7	1	0	0
152_S11	scaffold_11	-	575255	573984	7	1	0	0
153_S11	scaffold_11	+	576736	578702	14	1	0	0
154_S11	scaffold_11	+	632479	634228	2	0	0	0
155_S11	scaffold_11	-	636976	635017	2	0	0	0
156_S11	scaffold_11	-	647208	645186	4	1	0	0
157_S11	scaffold_11	-	651708	648082	13	1	0	0
158_S11	scaffold_11	-	658327	656788	4	0	0	0
159_S11	scaffold_11	+	659213	661198	12	1	0	0
160_S11	scaffold_11	-	663463	661674	7	1	0	0
161_S11	scaffold_11	+	664330	667213	13	1	0	0
162_S11	scaffold_11	-	670567	668955	12	1	0	0
163_S11	scaffold_11	+	674552	674924	2	0	0	0
164_S11	scaffold_11	+	676360	679858	6	1	0	0
165_S11	scaffold_11	-	683759	682022	1	1	0	0
166_S11	scaffold_11	+	687674	689539	12	1	0	0
167_S11	scaffold_11	-	692214	690885	4	1	0	0
168_S11	scaffold_11	-	693460	692537	16	1	0	0
169_S11	scaffold_11	+	700615	701422	1	1	0	0
170_S11	scaffold_11	-	705941	704316	14	1	0	0
171_S11	scaffold_11	+	710417	712463	6	1	0	0
172_S11	scaffold_11	-	715026	713644	1	1	0	0
173_S11	scaffold_11	-	722232	720755	6	1	0	0
174_S11	scaffold_11	-	724122	722627	5	1	0	0
175_S11	scaffold_11	-	726418	725949	1	1	0	0
176_S11	scaffold_11	-	729994	729070	1	1	0	0
177_S11	scaffold_11	-	733638	732298	16	1	0	0
178_S11	scaffold_11	+	735044	736826	16	1	0	0
179_S11	scaffold_11	+	738871	740389	12	1	0	0
180_S11	scaffold_11	+	740882	741514	12	1	0	0
181_S11	scaffold_11	-	743293	741810	6	1	0	0
182_S11	scaffold_11	-	747658	746813	1	1	0	0
183_S11	scaffold_11	+	748846	749402	1	1	0	0
184_S11	scaffold_11	-	751729	749806	6	1	0	0
185_S11	scaffold_11	+	753169	754381	6	1	0	0
186_S11	scaffold_11	-	757114	754805	15	1	0	0
187_S11	scaffold_11	+	758791	762975	9	1	0	0
188_S11	scaffold_11	+	763824	764954	8	1	0	0
189_S11	scaffold_11	-	766160	765119	15	1	0	0
190_S11	scaffold_11	+	766425	775045	17	2	0	0
191_S11	scaffold_11	-	777230	776120	16	1	0	0
192_S11	scaffold_11	+	777670	779715	1	1	0	0
193_S11	scaffold_11	+	790373	793451	16	1	0	0
194_S11	scaffold_11	+	794270	795103	8	1	0	0
195_S11	scaffold_11	+	796741	800208	4	1	0	0
196_S11	scaffold_11	-	798444	798064	4	0	0	0
197_S11	scaffold_11	-	801497	800290	8	1	0	0
198_S11	scaffold_11	+	801993	803498	14	1	0	0
199_S11	scaffold_11	-	805334	804023	16	1	0	0
200_S11	scaffold_11	-	807926	806649	5	1	0	0
201_S11	scaffold_11	+	808246	809874	8	1	0	0
202_S11	scaffold_11	+	810612	811258	1	1	0	0
203_S11	scaffold_11	-	813273	811995	8	1	0	0
204_S11	scaffold_11	+	813728	814975	8	1	0	0
205_S11	scaffold_11	+	815612	817857	5	1	0	0
206_S11	scaffold_11	-	820638	818150	8	1	0	0
207_S11	scaffold_11	-	821944	821146	5	1	0	0
208_S11	scaffold_11	+	826712	827507	1	1	0	0
209_S11	scaffold_11	+	829501	831591	6	1	0	0
210_S11	scaffold_11	-	833268	831691	6	1	0	0
211_S11	scaffold_11	-	839204	837471	10	1	0	0
212_S11	scaffold_11	-	841262	839858	16	1	0	0
213_S11	scaffold_11	+	845515	847645	3	1	0	0
214_S11	scaffold_11	+	849607	852669	1	1	0	0
215_S11	scaffold_11	+	855008	856841	2	0	0	0
216_S11	scaffold_11	+	858500	859796	2	1	0	0
217_S11	scaffold_11	+	861225	863115	5	1	0	0
218_S11	scaffold_11	+	868005	869391	4	1	0	0
219_S11	scaffold_11	+	870812	871546	4	1	0	0
220_S11	scaffold_11	-	876100	874182	15	1	0	0
221_S11	scaffold_11	-	882294	879187	2	1	0	0
222_S11	scaffold_11	+	882798	883458	1	1	0	0
223_S11	scaffold_11	-	884821	882497	3	0	0	0
224_S11	scaffold_11	-	885306	884937	1	1	0	0
225_S11	scaffold_11	-	886459	885918	8	1	0	0
226_S11	scaffold_11	-	889425	888723	3	1	0	0
227_S11	scaffold_11	+	891458	894261	5	1	0	0
228_S11	scaffold_11	+	896916	899338	16	1	0	0
229_S11	scaffold_11	-	910075	899893	25	1	2	0
230_S11	scaffold_11	+	911690	912741	8	1	0	0
231_S11	scaffold_11	-	914405	913355	12	1	0	0
232_S11	scaffold_11	+	924141	926163	4	1	0	0
233_S11	scaffold_11	-	928825	928259	2	1	0	0
234_S11	scaffold_11	-	931785	930387	7	1	0	0
235_S11	scaffold_11	-	937120	935295	8	1	0	0
236_S11	scaffold_11	-	940072	938179	7	1	0	0
237_S11	scaffold_11	-	941720	941112	8	1	0	0
238_S11	scaffold_11	+	943174	945065	8	1	0	0
239_S11	scaffold_11	+	951707	952841	1	1	0	0
240_S11	scaffold_11	-	955626	954666	12	1	0	0
241_S11	scaffold_11	+	958298	960017	8	1	0	0
242_S11	scaffold_11	-	967918	966527	7	1	0	0
243_S11	scaffold_11	+	970922	972734	8	1	0	0
244_S11	scaffold_11	-	974972	973554	7	1	0	0
245_S11	scaffold_11	+	978888	981128	1	1	0	0
246_S11	scaffold_11	-	986306	981790	7	1	0	0
247_S11	scaffold_11	-	990417	988994	1	1	0	0
248_S11	scaffold_11	+	991294	993652	16	1	0	0
249_S11	scaffold_11	+	995594	996916	6	1	0	0
250_S11	scaffold_11	-	999614	997653	4	1	0	0
251_S11	scaffold_11	-	1002195	1000470	14	1	0	0
252_S11	scaffold_11	+	1006987	1014520	16	1	0	0
253_S11	scaffold_11	+	1023199	1023905	4	1	0	0
254_S11	scaffold_11	-	1026089	1024194	16	1	0	0
255_S11	scaffold_11	+	1026590	1028265	8	1	0	0
256_S11	scaffold_11	-	1029329	1028349	3	1	0	0
257_S11	scaffold_11	+	1031129	1031702	4	1	0	0
258_S11	scaffold_11	+	1036612	1037807	1	0	0	0
259_S11	scaffold_11	-	1039125	1037939	4	1	0	0
260_S11	scaffold_11	+	1051138	1052937	16	1	0	0
261_S11	scaffold_11	-	1054791	1053714	16	1	0	0
262_S11	scaffold_11	-	1067089	1065757	7	1	0	0
263_S11	scaffold_11	-	1069073	1067719	2	1	0	0
264_S11	scaffold_11	-	1072261	1069789	14	1	0	0
265_S11	scaffold_11	+	1073040	1074077	1	1	0	0
266_S11	scaffold_11	-	1077349	1076441	16	1	0	0
267_S11	scaffold_11	-	1080325	1077953	6	1	0	0
268_S11	scaffold_11	-	1084420	1081319	8	1	0	0
269_S11	scaffold_11	+	1084901	1086403	1	1	0	0
270_S11	scaffold_11	+	1088808	1092643	8	1	0	0
271_S11	scaffold_11	+	1096449	1099365	8	1	0	0
272_S11	scaffold_11	+	1100814	1103667	4	0	0	0
273_S11	scaffold_11	+	1106703	1110022	9	1	0	0
274_S11	scaffold_11	-	1111067	1110172	7	1	0	0
275_S11	scaffold_11	-	1116012	1114385	6	1	0	0
276_S11	scaffold_11	+	1116998	1118555	8	1	0	0
277_S11	scaffold_11	-	1123286	1121985	1	1	0	0
278_S11	scaffold_11	+	1124188	1126268	1	1	0	0
279_S11	scaffold_11	-	1128513	1127331	1	1	0	0
280_S11	scaffold_11	+	1133539	1136187	6	1	0	0
281_S11	scaffold_11	+	1138801	1140282	4	1	0	0
282_S11	scaffold_11	+	1141275	1143510	2	1	0	0
283_S11	scaffold_11	-	1145969	1144032	6	1	0	0
284_S11	scaffold_11	+	1146844	1149392	8	1	0	0
285_S11	scaffold_11	+	1153177	1154627	3	1	0	0
286_S11	scaffold_11	-	1157783	1157040	4	1	0	0
287_S11	scaffold_11	-	1164124	1162867	8	1	0	0
288_S11	scaffold_11	-	1167148	1166690	1	1	0	0
289_S11	scaffold_11	-	1169162	1168202	6	1	0	0
290_S11	scaffold_11	-	1171888	1171391	1	1	0	0
291_S11	scaffold_11	+	1177067	1178425	7	1	0	0
292_S11	scaffold_11	-	1182050	1180318	3	1	0	0
293_S11	scaffold_11	+	1185234	1186051	1	1	0	0
294_S11	scaffold_11	-	1189159	1187866	1	1	0	0
295_S11	scaffold_11	+	1193660	1197364	8	1	0	0
296_S11	scaffold_11	-	1199354	1197855	8	1	0	0
297_S11	scaffold_11	+	1200528	1202497	7	1	0	0
298_S11	scaffold_11	-	1204907	1202848	2	1	0	0
299_S11	scaffold_11	-	1209287	1205648	12	1	0	0
300_S11	scaffold_11	+	1212737	1213217	8	1	0	0
301_S11	scaffold_11	+	1214126	1217621	4	0	0	0
302_S11	scaffold_11	-	1219664	1217945	7	1	0	0
303_S11	scaffold_11	+	1222820	1223892	14	1	0	0
304_S11	scaffold_11	-	1226274	1225420	16	1	0	0
305_S11	scaffold_11	-	1228220	1226812	6	1	0	0
306_S11	scaffold_11	+	1229018	1230662	2	0	0	0
307_S11	scaffold_11	-	1234308	1231800	2	1	0	0
308_S11	scaffold_11	+	1234829	1237489	1	1	0	0
309_S11	scaffold_11	-	1241199	1239813	2	1	0	0
310_S11	scaffold_11	-	1246155	1242112	7	1	0	0
311_S11	scaffold_11	-	1248297	1247317	8	1	0	0
312_S11	scaffold_11	+	1251249	1253385	2	1	0	0
313_S11	scaffold_11	-	1259524	1254450	7	1	0	0
314_S11	scaffold_11	+	1260516	1262225	4	1	0	0
315_S11	scaffold_11	-	1264108	1262928	3	1	0	0
316_S11	scaffold_11	-	1266185	1265065	8	1	0	0
317_S11	scaffold_11	-	1269781	1268001	8	1	0	0
318_S11	scaffold_11	+	1270311	1271198	5	1	0	0
319_S11	scaffold_11	+	1280692	1282413	8	1	0	0
320_S11	scaffold_11	+	1285658	1286343	2	1	0	0
321_S11	scaffold_11	+	1287307	1288342	2	0	0	0
322_S11	scaffold_11	+	1289570	1291175	2	1	0	0
323_S11	scaffold_11	+	1300360	1302141	4	1	0	0
324_S11	scaffold_11	+	1304210	1305853	6	1	0	0
325_S11	scaffold_11	+	1306167	1307959	14	1	0	0
326_S11	scaffold_11	+	1314077	1315283	5	0	0	0
327_S11	scaffold_11	+	1331157	1339698	14	1	0	0
328_S11	scaffold_11	+	1341277	1342349	7	1	0	0
329_S11	scaffold_11	+	1350191	1352044	1	1	0	0
330_S11	scaffold_11	+	1356365	1358199	3	1	0	0
331_S11	scaffold_11	+	1360100	1361599	7	1	0	0
332_S11	scaffold_11	+	1362094	1364265	20	1	0	0
333_S11	scaffold_11	+	1365140	1367174	4	1	0	0
334_S11	scaffold_11	+	1369102	1370416	1	1	0	0
335_S11	scaffold_11	+	1373647	1374274	1	1	0	0
336_S11	scaffold_11	+	1386340	1387290	1	1	0	0
337_S11	scaffold_11	+	1393729	1394933	2	0	0	0
338_S11	scaffold_11	+	1396768	1398367	4	1	0	0
339_S11	scaffold_11	+	1399154	1401223	1	1	0	0
340_S11	scaffold_11	+	1403959	1405653	5	1	0	0
341_S11	scaffold_11	+	1409546	1411985	5	1	0	0
342_S11	scaffold_11	+	1414960	1417287	1	1	0	0
343_S11	scaffold_11	+	1418100	1419594	2	1	0	0
344_S11	scaffold_11	-	1428202	1271816	109	20	0	0
345_S11	scaffold_11	-	1431890	1430082	7	1	0	0
346_S11	scaffold_11	-	1438842	1436584	4	1	0	0
347_S11	scaffold_11	-	1442893	1440473	9	1	0	0
348_S11	scaffold_11	-	1444419	1443390	16	1	0	0
349_S11	scaffold_11	-	1447381	1445269	3	1	0	0
350_S11	scaffold_11	-	1449774	1448648	16	1	0	0
351_S11	scaffold_11	-	1453651	1452486	1	1	0	0
352_S11	scaffold_11	+	1454294	1454887	1	1	0	0
353_S11	scaffold_11	+	1455479	1456972	8	1	0	0
354_S11	scaffold_11	-	1457882	1456851	5	1	0	0
355_S11	scaffold_11	+	1458513	1459674	16	1	0	0
356_S11	scaffold_11	+	1460259	1461267	14	1	0	0
357_S11	scaffold_11	-	1468167	1466637	6	1	0	0
358_S11	scaffold_11	-	1469720	1468773	16	1	0	0
359_S11	scaffold_11	+	1472687	1474112	12	1	0	0
360_S11	scaffold_11	+	1479528	1480095	2	1	0	0
361_S11	scaffold_11	-	1480269	1470025	8	1	0	0
362_S11	scaffold_11	+	1484001	1485864	5	1	0	0
363_S11	scaffold_11	-	1486942	1486091	1	1	0	0
364_S11	scaffold_11	+	1488714	1489584	7	1	0	0
365_S11	scaffold_11	-	1492253	1490306	1	1	0	0
366_S11	scaffold_11	-	1495620	1493922	2	1	0	0
367_S11	scaffold_11	+	1497608	1498648	1	1	0	0
368_S11	scaffold_11	+	1500005	1500709	3	1	0	0
369_S11	scaffold_11	+	1501750	1506245	8	1	0	0
370_S11	scaffold_11	-	1509178	1506750	6	1	0	0
371_S11	scaffold_11	+	1509400	1511277	8	1	0	0
372_S11	scaffold_11	+	1512264	1514481	5	1	0	0
373_S11	scaffold_11	-	1516461	1514724	2	1	0	0
374_S11	scaffold_11	-	1522139	1519973	2	0	0	0
375_S11	scaffold_11	+	1533366	1533941	1	1	0	0
376_S11	scaffold_11	+	1534504	1537801	8	1	0	0
377_S11	scaffold_11	-	1542771	1540918	11	1	0	0
378_S11	scaffold_11	+	1544964	1547583	13	1	0	0
379_S11	scaffold_11	-	1548835	1547984	16	1	0	0
380_S11	scaffold_11	-	1554806	1550077	24	1	0	0
381_S11	scaffold_11	+	1558364	1558748	5	1	4	1
382_S11	scaffold_11	-	1561214	1560254	13	1	0	0
383_S11	scaffold_11	+	1564040	1566556	3	1	0	0
384_S11	scaffold_11	-	1568504	1567562	4	1	0	0
385_S11	scaffold_11	-	1573635	1571114	3	1	0	0
386_S11	scaffold_11	-	1575481	1574642	8	1	0	0
387_S11	scaffold_11	-	1578199	1576581	4	1	0	0
388_S11	scaffold_11	-	1580874	1578757	7	1	0	0
389_S11	scaffold_11	+	1581693	1582477	1	1	0	0
390_S11	scaffold_11	-	1584776	1583342	4	1	0	0
391_S11	scaffold_11	-	1593156	1591695	1	1	0	0
392_S11	scaffold_11	-	1597078	1595862	1	1	0	0
393_S11	scaffold_11	+	1601952	1605411	6	1	0	0
394_S11	scaffold_11	+	1606628	1607763	3	1	0	0
395_S11	scaffold_11	+	1608528	1610678	4	1	0	0
396_S11	scaffold_11	+	1614401	1615845	8	1	0	0
397_S11	scaffold_11	-	1620383	1616015	3	0	0	0
398_S11	scaffold_11	-	1621353	1620692	2	0	0	0
399_S11	scaffold_11	+	1622459	1624193	2	1	0	0
400_S11	scaffold_11	+	1626781	1627230	1	1	0	0
401_S11	scaffold_11	+	1628903	1629948	8	1	0	0
402_S11	scaffold_11	-	1632255	1630415	8	1	0	0
403_S11	scaffold_11	-	1640476	1638102	15	1	0	0
404_S11	scaffold_11	+	1641731	1642315	1	0	0	0
405_S11	scaffold_11	+	1645151	1646789	12	1	0	0
406_S11	scaffold_11	+	1649233	1650174	2	1	0	0
407_S11	scaffold_11	-	1653202	1651673	6	1	0	0
408_S11	scaffold_11	+	1654111	1656475	16	1	0	0
409_S11	scaffold_11	+	1661793	1662696	20	1	0	0
410_S11	scaffold_11	+	1668383	1669627	3	1	0	0
411_S11	scaffold_11	+	1669979	1674302	6	1	0	0
412_S11	scaffold_11	-	1676071	1675230	1	1	0	0
413_S11	scaffold_11	-	1679312	1677704	4	1	0	0
0_S1106	scaffold_1106	-	992	752	2	0	0	0
0_S112	scaffold_112	+	11	1014	7	1	0	0
0_S114	scaffold_114	-	4047	762	3	1	0	0
0_S12	scaffold_12	-	2810	610	2	0	0	0
1_S12	scaffold_12	-	5158	4762	6	1	0	0
2_S12	scaffold_12	+	5668	8573	5	1	0	0
3_S12	scaffold_12	-	10025	9065	2	1	0	0
4_S12	scaffold_12	-	14002	12002	10	1	0	0
5_S12	scaffold_12	+	15112	16374	16	1	0	0
6_S12	scaffold_12	-	18391	17077	14	1	0	0
7_S12	scaffold_12	+	32651	34955	16	1	0	0
8_S12	scaffold_12	+	36275	37436	11	1	0	0
9_S12	scaffold_12	+	38078	42017	6	0	0	0
10_S12	scaffold_12	+	42257	43897	16	1	0	0
11_S12	scaffold_12	-	47442	46582	2	1	0	0
12_S12	scaffold_12	-	50565	48391	16	1	0	0
13_S12	scaffold_12	-	53148	52028	16	1	0	0
14_S12	scaffold_12	-	55185	53493	5	1	0	0
15_S12	scaffold_12	-	70084	65119	5	1	0	0
16_S12	scaffold_12	+	70693	71292	14	1	0	0
17_S12	scaffold_12	+	72243	76533	16	1	0	0
18_S12	scaffold_12	-	77394	76985	4	1	0	0
19_S12	scaffold_12	-	80025	78267	6	1	0	0
20_S12	scaffold_12	+	84943	85671	16	1	0	0
21_S12	scaffold_12	-	93178	86158	19	3	0	0
22_S12	scaffold_12	-	96682	95354	15	1	0	0
23_S12	scaffold_12	+	97067	97973	8	1	0	0
24_S12	scaffold_12	+	100767	103390	16	1	0	0
25_S12	scaffold_12	-	108335	106473	3	1	0	0
26_S12	scaffold_12	-	111343	109956	16	1	16	1
27_S12	scaffold_12	-	119080	118075	3	1	0	0
28_S12	scaffold_12	-	122735	119860	7	1	0	0
29_S12	scaffold_12	-	124765	123697	15	0	0	0
30_S12	scaffold_12	-	127944	126285	11	1	0	0
31_S12	scaffold_12	-	130337	128718	8	1	0	0
32_S12	scaffold_12	+	133996	135467	2	1	0	0
33_S12	scaffold_12	-	138573	137821	16	1	16	1
34_S12	scaffold_12	+	138974	140640	2	1	0	0
35_S12	scaffold_12	-	147710	141037	13	1	0	0
36_S12	scaffold_12	+	148814	149456	2	1	0	0
37_S12	scaffold_12	-	150624	149761	2	1	0	0
38_S12	scaffold_12	+	150777	151424	1	1	0	0
39_S12	scaffold_12	-	154296	153039	14	1	0	0
40_S12	scaffold_12	-	158603	156471	16	1	0	0
41_S12	scaffold_12	-	163106	159277	7	1	0	0
42_S12	scaffold_12	-	165961	163858	14	1	0	0
43_S12	scaffold_12	-	168288	166779	7	1	0	0
44_S12	scaffold_12	-	169446	168767	8	1	0	0
45_S12	scaffold_12	+	169734	170027	6	1	0	0
46_S12	scaffold_12	+	171356	173065	14	1	0	0
47_S12	scaffold_12	+	173389	174499	2	0	0	0
48_S12	scaffold_12	+	175044	175875	3	1	0	0
49_S12	scaffold_12	-	178575	175695	6	0	0	0
50_S12	scaffold_12	+	179049	182544	8	1	0	0
51_S12	scaffold_12	+	197828	198075	4	1	0	0
52_S12	scaffold_12	+	199232	201738	8	1	0	0
53_S12	scaffold_12	+	205017	206256	4	0	0	0
54_S12	scaffold_12	+	208552	210556	15	1	0	0
55_S12	scaffold_12	+	214633	219574	16	1	0	0
56_S12	scaffold_12	+	223199	225598	12	1	0	0
57_S12	scaffold_12	+	226337	236076	17	1	0	0
58_S12	scaffold_12	-	243067	184315	69	9	0	0
59_S12	scaffold_12	-	247106	244290	4	1	0	0
60_S12	scaffold_12	+	248691	254113	7	1	0	0
61_S12	scaffold_12	+	254551	256509	3	1	0	0
62_S12	scaffold_12	+	257911	259312	8	0	0	0
63_S12	scaffold_12	-	261233	259831	7	1	0	0
64_S12	scaffold_12	-	269426	267921	8	1	0	0
65_S12	scaffold_12	+	274929	277048	1	1	0	0
66_S12	scaffold_12	+	291429	293383	15	1	0	0
67_S12	scaffold_12	+	295333	297433	6	1	0	0
68_S12	scaffold_12	-	300279	298137	10	1	0	0
69_S12	scaffold_12	+	302870	304935	4	1	0	0
70_S12	scaffold_12	-	308773	305704	6	1	0	0
71_S12	scaffold_12	-	316726	313202	12	1	0	0
72_S12	scaffold_12	+	323445	328629	19	1	0	0
73_S12	scaffold_12	-	330282	329718	4	1	0	0
74_S12	scaffold_12	+	333190	336545	3	1	0	0
75_S12	scaffold_12	-	338476	336756	7	1	0	0
76_S12	scaffold_12	-	342619	340483	6	1	0	0
77_S12	scaffold_12	+	343203	343733	8	1	0	0
78_S12	scaffold_12	-	345578	344481	14	1	0	0
79_S12	scaffold_12	-	358076	349227	20	2	0	0
80_S12	scaffold_12	+	358456	359758	4	1	0	0
81_S12	scaffold_12	-	362031	361404	2	0	0	0
82_S12	scaffold_12	+	364403	365485	4	1	0	0
83_S12	scaffold_12	+	367102	369219	1	1	0	0
84_S12	scaffold_12	-	371650	370083	7	1	0	0
85_S12	scaffold_12	+	372571	377031	14	1	0	0
86_S12	scaffold_12	-	380712	379844	15	1	0	0
87_S12	scaffold_12	-	382425	381623	4	1	0	0
88_S12	scaffold_12	+	382966	383994	16	1	0	0
89_S12	scaffold_12	-	384024	382897	2	0	0	0
90_S12	scaffold_12	+	385097	387012	10	1	0	0
91_S12	scaffold_12	+	388098	389665	3	1	0	0
92_S12	scaffold_12	+	392100	393180	8	1	0	0
93_S12	scaffold_12	-	408093	406938	8	1	0	0
94_S12	scaffold_12	-	416600	411613	10	1	0	0
95_S12	scaffold_12	+	417109	420718	5	1	0	0
96_S12	scaffold_12	-	423153	421186	7	1	0	0
97_S12	scaffold_12	+	423493	426672	16	2	0	0
98_S12	scaffold_12	+	427598	428176	15	1	0	0
99_S12	scaffold_12	-	429464	428493	6	1	0	0
100_S12	scaffold_12	+	431920	432923	8	0	0	0
101_S12	scaffold_12	-	436434	429788	7	1	0	0
102_S12	scaffold_12	+	437046	439119	2	1	0	0
103_S12	scaffold_12	-	442233	440555	10	1	0	0
104_S12	scaffold_12	-	444909	442628	4	1	0	0
105_S12	scaffold_12	-	454286	451325	1	1	0	0
106_S12	scaffold_12	+	455485	457483	2	1	0	0
107_S12	scaffold_12	+	458508	460183	5	1	0	0
108_S12	scaffold_12	+	461693	463542	1	1	0	0
109_S12	scaffold_12	-	465414	464213	7	1	0	0
110_S12	scaffold_12	-	467807	466872	2	0	0	0
111_S12	scaffold_12	-	471107	470092	1	1	0	0
112_S12	scaffold_12	+	479353	482304	1	0	0	0
113_S12	scaffold_12	-	493454	490704	16	1	0	0
114_S12	scaffold_12	+	496314	498768	12	1	0	0
115_S12	scaffold_12	+	499508	500909	8	1	0	0
116_S12	scaffold_12	-	503073	501467	16	1	0	0
117_S12	scaffold_12	+	503988	505641	16	1	0	0
118_S12	scaffold_12	+	506885	508590	8	1	0	0
119_S12	scaffold_12	-	510680	508889	2	0	0	0
120_S12	scaffold_12	-	514231	512289	7	1	0	0
121_S12	scaffold_12	+	518377	520222	16	1	0	0
122_S12	scaffold_12	-	522697	520442	7	1	0	0
123_S12	scaffold_12	+	524216	525368	6	1	0	0
124_S12	scaffold_12	-	532218	526647	7	1	0	0
125_S12	scaffold_12	+	533012	539247	8	1	0	0
126_S12	scaffold_12	-	540846	539284	6	1	0	0
127_S12	scaffold_12	-	543703	542247	1	0	0	0
128_S12	scaffold_12	+	545783	547587	2	1	0	0
129_S12	scaffold_12	+	548768	556528	8	1	0	0
130_S12	scaffold_12	-	558385	557505	1	1	0	0
131_S12	scaffold_12	+	559122	559937	1	1	0	0
132_S12	scaffold_12	-	562920	561152	13	1	0	0
133_S12	scaffold_12	+	564080	566272	6	1	0	0
134_S12	scaffold_12	-	566811	566343	7	1	0	0
135_S12	scaffold_12	+	567289	569576	1	1	0	0
136_S12	scaffold_12	+	572137	573568	1	1	0	0
137_S12	scaffold_12	+	578939	579938	2	1	0	0
138_S12	scaffold_12	+	580541	581635	2	1	0	0
139_S12	scaffold_12	-	583065	582161	7	1	0	0
140_S12	scaffold_12	-	585523	583618	5	1	0	0
141_S12	scaffold_12	+	588703	590588	16	1	0	0
142_S12	scaffold_12	-	593900	591756	7	1	0	0
143_S12	scaffold_12	+	597269	597707	1	1	0	0
144_S12	scaffold_12	+	599389	599991	1	1	0	0
145_S12	scaffold_12	+	601056	601889	1	1	0	0
146_S12	scaffold_12	-	605094	603338	4	1	0	0
147_S12	scaffold_12	+	613037	614560	4	1	0	0
148_S12	scaffold_12	+	616145	617565	2	0	0	0
149_S12	scaffold_12	-	619028	617840	1	1	0	0
150_S12	scaffold_12	-	623508	621727	3	0	0	0
151_S12	scaffold_12	+	624243	625072	7	1	0	0
152_S12	scaffold_12	+	626899	628033	4	1	0	0
153_S12	scaffold_12	+	629120	631110	1	1	0	0
154_S12	scaffold_12	-	639214	631530	14	1	0	0
155_S12	scaffold_12	-	643870	642796	6	1	0	0
156_S12	scaffold_12	+	646983	648101	6	1	0	0
157_S12	scaffold_12	-	649374	648336	2	0	0	0
158_S12	scaffold_12	-	650920	649932	7	1	0	0
159_S12	scaffold_12	-	654440	653516	7	1	0	0
160_S12	scaffold_12	-	667076	666217	1	1	0	0
161_S12	scaffold_12	-	670157	668417	1	1	0	0
162_S12	scaffold_12	+	670721	671814	3	1	0	0
163_S12	scaffold_12	-	673269	672223	6	1	0	0
164_S12	scaffold_12	-	685537	677334	7	1	0	0
165_S12	scaffold_12	+	689781	690619	7	1	0	0
166_S12	scaffold_12	-	692059	691211	2	0	0	0
167_S12	scaffold_12	+	695540	696455	1	1	0	0
168_S12	scaffold_12	+	698779	706202	7	1	0	0
169_S12	scaffold_12	-	711698	708168	1	1	0	0
170_S12	scaffold_12	+	719922	721271	7	1	0	0
171_S12	scaffold_12	+	721777	723604	14	1	0	0
172_S12	scaffold_12	+	724202	725511	2	1	0	0
173_S12	scaffold_12	-	727177	725656	6	1	0	0
174_S12	scaffold_12	+	728283	729214	5	1	0	0
[truncated: 6,710 more rows]

## Sheet: Model Centric Data
Model ID	Cluster ID	Model Name	Best Model	APS Score	Number of Peptides	Model Length	Scaffold	Genomic Start	Genomic End	Genomic Strand	Exonerate Score	Introns List	Peptides List
211470	99_S9	estExt_GeneWisePlus.C_90278	1	38.32	1	166	scaffold_9	425379	424429	-	778	425328:424929,424767:424716,	LAESYQNMQK(38.32),
201937	99_S9	estExt_Genewise1.C_90277	0	38.32	1	156	scaffold_9	425379	424429	-	727	425332:424930,424755:424677,	LAESYQNMQK(38.32),
201936	99_S9	estExt_Genewise1.C_90276	0	38.32	1	156	scaffold_9	425379	424429	-	727	425332:424930,424755:424677,	LAESYQNMQK(38.32),
201938	99_S9	estExt_Genewise1.C_90278	0	38.32	1	166	scaffold_9	425379	424429	-	778	425328:424929,424767:424716,	LAESYQNMQK(38.32),
127673	99_S9	gw1.9.386.1	0	38.32	1	187	scaffold_9	425379	424432	-	829	425299:424991,424755:424677,	LAESYQNMQK(38.32),
49557	99_S9	fgenesh1_pm.C_scaffold_9000070	0	38.32	1	169	scaffold_9	425379	424429	-	792	425332:424930,424755:424716,	LAESYQNMQK(38.32),
42159	99_S9	fgenesh1_pg.C_scaffold_9000137	0	38.32	1	169	scaffold_9	425379	424429	-	792	425332:424930,424755:424716,	LAESYQNMQK(38.32),
211469	99_S9	estExt_GeneWisePlus.C_90277	0	38.32	1	156	scaffold_9	425379	424429	-	727	425332:424930,424755:424677,	LAESYQNMQK(38.32),
211468	99_S9	estExt_GeneWisePlus.C_90276	0	38.32	1	156	scaffold_9	425379	424429	-	727	425332:424930,424755:424677,	LAESYQNMQK(38.32),
143632	99_S9	gw1.9.1167.1	0	38.32	1	139	scaffold_9	424928	424432	-	686	424755:424677,	LAESYQNMQK(38.32),
137767	99_S9	gw1.9.874.1	0	38.32	1	165	scaffold_9	425379	424432	-	777	425328:424929,424767:424716,	LAESYQNMQK(38.32),
186496	99_S9	e_gw1.9.874.1	0	38.32	1	166	scaffold_9	425379	424429	-	778	425328:424929,424767:424716,	LAESYQNMQK(38.32),
206384	950_S1	estExt_GeneWisePlus.C_12707	1	37.68	1	427	scaffold_1	3858220	3856824	-	2146	3857874:3857819,3856957:3856899,	TGYVYGGIQSR(37.68),
123772	950_S1	gw1.1.543.1	0	37.68	1	420	scaffold_1	3858214	3856839	-	2118	3857874:3857819,3856957:3856899,	TGYVYGGIQSR(37.68),
171473	950_S1	e_gw1.1.514.1	0	37.68	1	427	scaffold_1	3858220	3856824	-	2146	3857874:3857819,3856957:3856899,	TGYVYGGIQSR(37.68),
52086	950_S1	estExt_fgenesh1_pg.C_11155	0	37.68	1	427	scaffold_1	3858220	3856824	-	2146	3857874:3857819,3856957:3856899,	TGYVYGGIQSR(37.68),
171342	950_S1	e_gw1.1.504.1	0	37.68	1	427	scaffold_1	3858220	3856824	-	2146	3857874:3857819,3856957:3856899,	TGYVYGGIQSR(37.68),
36531	950_S1	fgenesh1_pg.C_scaffold_1001173	0	37.68	1	427	scaffold_1	3858220	3856824	-	2146	3857874:3857819,3856957:3856899,	TGYVYGGIQSR(37.68),
196889	950_S1	estExt_Genewise1.C_12707	0	37.68	1	427	scaffold_1	3858220	3856824	-	2146	3857874:3857819,3856957:3856899,	TGYVYGGIQSR(37.68),
206382	950_S1	estExt_GeneWisePlus.C_12705	0	37.68	1	427	scaffold_1	3858220	3856824	-	2146	3857874:3857819,3856957:3856899,	TGYVYGGIQSR(37.68),
196887	950_S1	estExt_Genewise1.C_12705	0	37.68	1	427	scaffold_1	3858220	3856824	-	2146	3857874:3857819,3856957:3856899,	TGYVYGGIQSR(37.68),
123312	950_S1	gw1.1.504.1	0	37.68	1	425	scaffold_1	3858220	3856830	-	2140	3857874:3857819,3856957:3856899,	TGYVYGGIQSR(37.68),
46869	950_S1	fgenesh1_pm.C_scaffold_1000630	0	37.68	1	427	scaffold_1	3858220	3856824	-	2146	3857874:3857819,3856957:3856899,	TGYVYGGIQSR(37.68),
171109	950_S1	e_gw1.1.543.1	0	37.68	1	427	scaffold_1	3858220	3856824	-	2146	3857874:3857819,3856957:3856899,	TGYVYGGIQSR(37.68),
55502	950_S1	estExt_fgenesh1_pm.C_10617	0	37.68	1	427	scaffold_1	3858220	3856824	-	2146	3857874:3857819,3856957:3856899,	TGYVYGGIQSR(37.68),
196888	950_S1	estExt_Genewise1.C_12706	0	37.68	1	427	scaffold_1	3858220	3856824	-	2146	3857874:3857819,3856957:3856899,	TGYVYGGIQSR(37.68),
206383	950_S1	estExt_GeneWisePlus.C_12706	0	37.68	1	427	scaffold_1	3858220	3856824	-	2146	3857874:3857819,3856957:3856899,	TGYVYGGIQSR(37.68),
123402	950_S1	gw1.1.514.1	0	37.68	1	423	scaffold_1	3858214	3856830	-	2131	3857874:3857819,3856957:3856899,	TGYVYGGIQSR(37.68),
53575	87_S7	estExt_fgenesh1_pg.C_70104	1	99.19	1	154	scaffold_7	342926	342214	-	677	342863:342652,342354:342284,	GIDLDQLLDLSSEQLR(99.19),
127841	87_S7	gw1.7.436.1	0	99.19	1	145	scaffold_7	342935	342217	-	695	342863:342652,342354:342284,	GIDLDQLLDLSSEQLR(99.19),
40999	87_S7	fgenesh1_pg.C_scaffold_7000104	0	99.19	1	154	scaffold_7	342926	342214	-	677	342863:342652,342354:342284,	GIDLDQLLDLSSEQLR(99.19),
210469	87_S7	estExt_GeneWisePlus.C_70223	0	99.19	1	154	scaffold_7	342926	342214	-	677	342863:342652,342354:342284,	GIDLDQLLDLSSEQLR(99.19),
48944	87_S7	fgenesh1_pm.C_scaffold_7000043	0	99.19	1	154	scaffold_7	342926	342214	-	677	342863:342652,342354:342284,	GIDLDQLLDLSSEQLR(99.19),
200944	87_S7	estExt_Genewise1.C_70224	0	99.19	1	154	scaffold_7	342926	342214	-	677	342863:342652,342354:342284,	GIDLDQLLDLSSEQLR(99.19),
210468	87_S7	estExt_GeneWisePlus.C_70222	0	99.19	1	154	scaffold_7	342926	342214	-	677	342863:342652,342354:342284,	GIDLDQLLDLSSEQLR(99.19),
56404	87_S7	estExt_fgenesh1_pm.C_70043	0	99.19	1	154	scaffold_7	342926	342214	-	677	342863:342652,342354:342284,	GIDLDQLLDLSSEQLR(99.19),
200942	87_S7	estExt_Genewise1.C_70222	0	99.19	1	154	scaffold_7	342926	342214	-	677	342863:342652,342354:342284,	GIDLDQLLDLSSEQLR(99.19),
143729	87_S7	gw1.7.1187.1	0	99.19	1	141	scaffold_7	342923	342217	-	676	342863:342652,342354:342284,	GIDLDQLLDLSSEQLR(99.19),
210470	87_S7	estExt_GeneWisePlus.C_70224	0	99.19	1	154	scaffold_7	342926	342214	-	677	342863:342652,342354:342284,	GIDLDQLLDLSSEQLR(99.19),
200943	87_S7	estExt_Genewise1.C_70223	0	99.19	1	154	scaffold_7	342926	342214	-	677	342863:342652,342354:342284,	GIDLDQLLDLSSEQLR(99.19),
137712	87_S7	gw1.7.918.1	0	99.19	1	141	scaffold_7	342923	342217	-	676	342863:342652,342354:342284,	GIDLDQLLDLSSEQLR(99.19),
44778	87_S15	fgenesh1_pg.C_scaffold_15000125	1	31.36	1	103	scaffold_15	407402	407789	+	510	407425:407502,	LIEASAVYSK(31.36),
50869	87_S15	fgenesh1_pm.C_scaffold_15000076	0	31.36	1	103	scaffold_15	407402	407789	+	510	407425:407502,	LIEASAVYSK(31.36),
192376	87_S15	e_gw1.15.505.1	0	31.36	1	102	scaffold_15	407402	407786	+	509	407425:407502,	LIEASAVYSK(31.36),
138488	87_S15	gw1.15.505.1	0	31.36	1	102	scaffold_15	407402	407786	+	509	407425:407502,	LIEASAVYSK(31.36),
45057	85_S16	fgenesh1_pg.C_scaffold_16000105	1	43.83	1	85	scaffold_16	317924	317611	-	462	317828:317771,	APNPTGFDINEFK(43.83),
138290	85_S16	gw1.16.544.1	0	43.83	1	83	scaffold_16	317921	317614	-	456	317828:317771,	APNPTGFDINEFK(43.83),
50983	85_S16	fgenesh1_pm.C_scaffold_16000049	0	43.83	1	85	scaffold_16	317924	317611	-	462	317828:317771,	APNPTGFDINEFK(43.83),
192612	85_S16	e_gw1.16.544.1	0	43.83	1	85	scaffold_16	317924	317611	-	462	317828:317771,	APNPTGFDINEFK(43.83),
192850	85_S16	e_gw1.16.263.1	0	43.83	1	85	scaffold_16	317924	317611	-	462	317828:317771,	APNPTGFDINEFK(43.83),
192887	85_S16	e_gw1.16.548.1	0	43.83	1	85	scaffold_16	317924	317611	-	462	317828:317771,	APNPTGFDINEFK(43.83),
198959	827_S3	estExt_Genewise1.C_32328	1	48.97	1	193	scaffold_3	3483738	3482462	-	899	3483691:3483412,3483363:3483206,3482949:3482771,3482592:3482513,	TLINNLIIGVTK(48.97),
127763	827_S3	gw1.3.967.1	0	48.97	1	192	scaffold_3	3483738	3482465	-	898	3483691:3483412,3483363:3483206,3482949:3482771,3482592:3482513,	TLINNLIIGVTK(48.97),
52828	827_S3	estExt_fgenesh1_pg.C_30968	0	48.97	1	193	scaffold_3	3483738	3482462	-	899	3483691:3483412,3483363:3483206,3482949:3482771,3482592:3482513,	TLINNLIIGVTK(48.97),
177821	827_S3	e_gw1.3.1858.1	0	48.97	1	193	scaffold_3	3483738	3482462	-	899	3483691:3483412,3483363:3483206,3482949:3482771,3482592:3482513,	TLINNLIIGVTK(48.97),
38640	827_S3	fgenesh1_pg.C_scaffold_3000988	0	48.97	1	193	scaffold_3	3483738	3482462	-	899	3483691:3483412,3483363:3483206,3482949:3482771,3482592:3482513,	TLINNLIIGVTK(48.97),
137419	827_S3	gw1.3.1859.1	0	48.97	1	191	scaffold_3	3483738	3482468	-	893	3483691:3483412,3483363:3483206,3482949:3482771,3482592:3482513,	TLINNLIIGVTK(48.97),
176054	827_S3	e_gw1.3.1859.1	0	48.97	1	193	scaffold_3	3483738	3482462	-	899	3483691:3483412,3483363:3483206,3482949:3482771,3482592:3482513,	TLINNLIIGVTK(48.97),
55898	827_S3	estExt_fgenesh1_pm.C_30518	0	48.97	1	193	scaffold_3	3483738	3482462	-	899	3483691:3483412,3483363:3483206,3482949:3482771,3482592:3482513,	TLINNLIIGVTK(48.97),
177278	827_S3	e_gw1.3.967.1	0	48.97	1	193	scaffold_3	3483738	3482462	-	899	3483691:3483412,3483363:3483206,3482949:3482771,3482592:3482513,	TLINNLIIGVTK(48.97),
208467	827_S3	estExt_GeneWisePlus.C_32328	0	48.97	1	193	scaffold_3	3483738	3482462	-	899	3483691:3483412,3483363:3483206,3482949:3482771,3482592:3482513,	TLINNLIIGVTK(48.97),
47742	827_S3	fgenesh1_pm.C_scaffold_3000535	0	48.97	1	193	scaffold_3	3483738	3482462	-	899	3483691:3483412,3483363:3483206,3482949:3482771,3482592:3482513,	TLINNLIIGVTK(48.97),
208468	827_S3	estExt_GeneWisePlus.C_32329	0	48.97	1	193	scaffold_3	3483738	3482462	-	899	3483691:3483412,3483363:3483206,3482949:3482771,3482592:3482513,	TLINNLIIGVTK(48.97),
137415	827_S3	gw1.3.1858.1	0	48.97	1	192	scaffold_3	3483738	3482465	-	898	3483691:3483412,3483363:3483206,3482949:3482771,3482592:3482513,	TLINNLIIGVTK(48.97),
198961	827_S3	estExt_Genewise1.C_32330	0	48.97	1	193	scaffold_3	3483738	3482462	-	899	3483691:3483412,3483363:3483206,3482949:3482771,3482592:3482513,	TLINNLIIGVTK(48.97),
208469	827_S3	estExt_GeneWisePlus.C_32330	0	48.97	1	193	scaffold_3	3483738	3482462	-	899	3483691:3483412,3483363:3483206,3482949:3482771,3482592:3482513,	TLINNLIIGVTK(48.97),
198960	827_S3	estExt_Genewise1.C_32329	0	48.97	1	193	scaffold_3	3483738	3482462	-	899	3483691:3483412,3483363:3483206,3482949:3482771,3482592:3482513,	TLINNLIIGVTK(48.97),
212435	82_S11	estExt_GeneWisePlus.C_110225	1	67.41	1	154	scaffold_11	308169	308927	+	663	308203:308291,308336:308391,308496:308555,308622:308675,308741:308792,	TILGATNPLASAPGTIR(67.41),
137694	82_S11	gw1.11.891.1	0	67.41	1	147	scaffold_11	308169	308921	+	661	308203:308291,308336:308391,308496:308555,308622:308675,308741:308792,	TILGATNPLASAPGTIR(67.41),
212436	82_S11	estExt_GeneWisePlus.C_110226	0	67.41	1	154	scaffold_11	308169	308927	+	663	308203:308291,308336:308391,308496:308555,308622:308675,308741:308792,	TILGATNPLASAPGTIR(67.41),
202888	82_S11	estExt_Genewise1.C_110225	0	67.41	1	154	scaffold_11	308169	308927	+	663	308203:308291,308336:308391,308496:308555,308622:308675,308741:308792,	TILGATNPLASAPGTIR(67.41),
202889	82_S11	estExt_Genewise1.C_110226	0	67.41	1	154	scaffold_11	308169	308927	+	663	308203:308291,308336:308391,308496:308555,308622:308675,308741:308792,	TILGATNPLASAPGTIR(67.41),
56894	82_S11	estExt_fgenesh1_pm.C_110055	0	67.41	1	154	scaffold_11	308169	308927	+	663	308203:308291,308336:308391,308496:308555,308622:308675,308741:308792,	TILGATNPLASAPGTIR(67.41),
54318	82_S11	estExt_fgenesh1_pg.C_110092	0	67.41	1	154	scaffold_11	308169	308927	+	663	308203:308291,308336:308391,308496:308555,308622:308675,308741:308792,	TILGATNPLASAPGTIR(67.41),
50056	82_S11	fgenesh1_pm.C_scaffold_11000058	0	67.41	1	154	scaffold_11	308169	308927	+	663	308203:308291,308336:308391,308496:308555,308622:308675,308741:308792,	TILGATNPLASAPGTIR(67.41),
43158	82_S11	fgenesh1_pg.C_scaffold_11000095	0	67.41	1	154	scaffold_11	308169	308927	+	663	308203:308291,308336:308391,308496:308555,308622:308675,308741:308792,	TILGATNPLASAPGTIR(67.41),
128218	82_S11	gw1.11.452.1	0	67.41	1	148	scaffold_11	308169	308924	+	665	308203:308291,308336:308391,308496:308555,308622:308675,308741:308792,	TILGATNPLASAPGTIR(67.41),
212437	82_S11	estExt_GeneWisePlus.C_110227	0	67.41	1	154	scaffold_11	308169	308927	+	663	308203:308291,308336:308391,308496:308555,308622:308675,308741:308792,	TILGATNPLASAPGTIR(67.41),
143194	82_S11	gw1.11.1167.1	0	67.41	1	148	scaffold_11	308169	308924	+	665	308203:308291,308336:308391,308496:308555,308622:308675,308741:308792,	TILGATNPLASAPGTIR(67.41),
202890	82_S11	estExt_Genewise1.C_110227	0	67.41	1	154	scaffold_11	308169	308927	+	663	308203:308291,308336:308391,308496:308555,308622:308675,308741:308792,	TILGATNPLASAPGTIR(67.41),
206291	811_S1	estExt_GeneWisePlus.C_12270	1	69.78	1	109	scaffold_1	3234146	3234604	+	541	3234176:3234306,	VEEFSNTYPNAK(69.78),
206290	811_S1	estExt_GeneWisePlus.C_12269	0	69.78	1	109	scaffold_1	3234146	3234604	+	541	3234176:3234306,	VEEFSNTYPNAK(69.78),
36315	811_S1	fgenesh1_pg.C_scaffold_1000957	0	69.78	1	109	scaffold_1	3234146	3234604	+	541	3234176:3234306,	VEEFSNTYPNAK(69.78),
206289	811_S1	estExt_GeneWisePlus.C_12268	0	69.78	1	109	scaffold_1	3234146	3234604	+	541	3234176:3234306,	VEEFSNTYPNAK(69.78),
196797	811_S1	estExt_Genewise1.C_12270	0	69.78	1	109	scaffold_1	3234146	3234604	+	541	3234176:3234306,	VEEFSNTYPNAK(69.78),
52037	811_S1	estExt_fgenesh1_pg.C_10940	0	69.78	1	109	scaffold_1	3234146	3234604	+	541	3234176:3234306,	VEEFSNTYPNAK(69.78),
196796	811_S1	estExt_Genewise1.C_12269	0	69.78	1	109	scaffold_1	3234146	3234604	+	541	3234176:3234306,	VEEFSNTYPNAK(69.78),
196795	811_S1	estExt_Genewise1.C_12268	0	69.78	1	109	scaffold_1	3234146	3234604	+	541	3234176:3234306,	VEEFSNTYPNAK(69.78),
55477	811_S1	estExt_fgenesh1_pm.C_10529	0	69.78	1	109	scaffold_1	3234146	3234604	+	541	3234176:3234306,	VEEFSNTYPNAK(69.78),
46780	811_S1	fgenesh1_pm.C_scaffold_1000541	0	69.78	1	109	scaffold_1	3234146	3234604	+	541	3234176:3234306,	VEEFSNTYPNAK(69.78),
210454	81_S7	estExt_GeneWisePlus.C_70203	1	35.98	1	667	scaffold_7	313072	310816	-	3233	313044:312977,312849:312789,312722:312597,	ASLESLVDPLISR(35.98),
40991	81_S7	fgenesh1_pg.C_scaffold_7000096	0	35.98	1	667	scaffold_7	313072	310816	-	3233	313044:312977,312849:312789,312722:312597,	ASLESLVDPLISR(35.98),
130799	81_S7	gw1.7.572.1	0	35.98	1	665	scaffold_7	313072	310822	-	3228	313044:312977,312849:312789,312722:312597,	ASLESLVDPLISR(35.98),
210453	81_S7	estExt_GeneWisePlus.C_70202	0	35.98	1	667	scaffold_7	313072	310816	-	3233	313044:312977,312849:312789,312722:312597,	ASLESLVDPLISR(35.98),
184055	81_S7	e_gw1.7.83.1	0	35.98	1	658	scaffold_7	312977	310816	-	3215	312849:312789,312722:312597,	ASLESLVDPLISR(35.98),
200927	81_S7	estExt_Genewise1.C_70202	0	35.98	1	667	scaffold_7	313072	310816	-	3233	313044:312977,312849:312789,312722:312597,	ASLESLVDPLISR(35.98),
183701	81_S7	e_gw1.7.572.1	0	35.98	1	667	scaffold_7	313072	310816	-	3233	313044:312977,312849:312789,312722:312597,	ASLESLVDPLISR(35.98),
210452	81_S7	estExt_GeneWisePlus.C_70201	0	35.98	1	667	scaffold_7	313072	310816	-	3233	313044:312977,312849:312789,312722:312597,	ASLESLVDPLISR(35.98),
183514	81_S7	e_gw1.7.84.1	0	35.98	1	666	scaffold_7	313001	310816	-	3253	312849:312789,312722:312597,	ASLESLVDPLISR(35.98),
48937	81_S7	fgenesh1_pm.C_scaffold_7000036	0	35.98	1	667	scaffold_7	313072	310816	-	3233	313044:312977,312849:312789,312722:312597,	ASLESLVDPLISR(35.98),
120614	81_S7	gw1.7.83.1	0	35.98	1	654	scaffold_7	312977	310828	-	3199	312849:312789,312722:312597,	ASLESLVDPLISR(35.98),
200928	81_S7	estExt_Genewise1.C_70203	0	35.98	1	667	scaffold_7	313072	310816	-	3233	313044:312977,312849:312789,312722:312597,	ASLESLVDPLISR(35.98),
53569	81_S7	estExt_fgenesh1_pg.C_70096	0	35.98	1	667	scaffold_7	313072	310816	-	3233	313044:312977,312849:312789,312722:312597,	ASLESLVDPLISR(35.98),
56398	81_S7	estExt_fgenesh1_pm.C_70036	0	35.98	1	667	scaffold_7	313072	310816	-	3233	313044:312977,312849:312789,312722:312597,	ASLESLVDPLISR(35.98),
200926	81_S7	estExt_Genewise1.C_70201	0	35.98	1	667	scaffold_7	313072	310816	-	3233	313044:312977,312849:312789,312722:312597,	ASLESLVDPLISR(35.98),
120615	81_S7	gw1.7.84.1	0	35.98	1	664	scaffold_7	313001	310822	-	3248	312849:312789,312722:312597,	ASLESLVDPLISR(35.98),
211423	79_S9	estExt_GeneWisePlus.C_90186	1	31.08	1	176	scaffold_9	306553	305833	-	779	306454:306387,306071:306003,305959:305905,	VLIEPSVNSVR(31.08),
128163	79_S9	gw1.9.417.1	0	31.08	1	167	scaffold_9	306553	305860	-	740	306454:306387,306071:306003,305959:305905,	VLIEPSVNSVR(31.08),
211425	79_S9	estExt_GeneWisePlus.C_90188	0	31.08	1	176	scaffold_9	306553	305833	-	779	306454:306387,306071:306003,305959:305905,	VLIEPSVNSVR(31.08),
201895	79_S9	estExt_Genewise1.C_90188	0	31.08	1	167	scaffold_9	306553	305860	-	735	306454:306387,306071:306003,305959:305905,	VLIEPSVNSVR(31.08),
143378	79_S9	gw1.9.1143.1	0	31.08	1	168	scaffold_9	306550	305854	-	743	306454:306387,306071:306003,305959:305905,	VLIEPSVNSVR(31.08),
201894	79_S9	estExt_Genewise1.C_90187	0	31.08	1	169	scaffold_9	306553	305854	-	743	306454:306387,306071:306003,305959:305905,	VLIEPSVNSVR(31.08),
211424	79_S9	estExt_GeneWisePlus.C_90187	0	31.08	1	176	scaffold_9	306553	305833	-	779	306454:306387,306071:306003,305959:305905,	VLIEPSVNSVR(31.08),
137841	79_S9	gw1.9.879.1	0	31.08	1	165	scaffold_9	306541	305854	-	730	306454:306387,306071:306003,305959:305905,	VLIEPSVNSVR(31.08),
201893	79_S9	estExt_Genewise1.C_90186	0	31.08	1	169	scaffold_9	306553	305854	-	743	306454:306387,306071:306003,305959:305905,	VLIEPSVNSVR(31.08),
197883	773_S2	estExt_Genewise1.C_22241	1	37.27	1	991	scaffold_2	3432555	3429468	-	5042	3432157:3432103,3431878:3431820,	TAALVQGAQDQGHFK(37.27),
207385	773_S2	estExt_GeneWisePlus.C_22241	0	37.27	1	991	scaffold_2	3432555	3429468	-	5042	3432157:3432103,3431878:3431820,	TAALVQGAQDQGHFK(37.27),
173484	773_S2	e_gw1.2.101.1	0	37.27	1	991	scaffold_2	3432555	3429468	-	5042	3432157:3432103,3431878:3431820,	TAALVQGAQDQGHFK(37.27),
119480	773_S2	gw1.2.101.1	0	37.27	1	990	scaffold_2	3432555	3429471	-	5041	3432157:3432103,3431878:3431820,	TAALVQGAQDQGHFK(37.27),
175155	773_S2	e_gw1.2.1210.1	0	37.27	1	991	scaffold_2	3432555	3429468	-	5042	3432157:3432103,3431878:3431820,	TAALVQGAQDQGHFK(37.27),
37466	773_S2	fgenesh1_pg.C_scaffold_2000895	0	37.27	1	991	scaffold_2	3432555	3429468	-	5042	3432157:3432103,3431878:3431820,	TAALVQGAQDQGHFK(37.27),
197884	773_S2	estExt_Genewise1.C_22242	0	37.27	1	991	scaffold_2	3432555	3429468	-	5042	3432157:3432103,3431878:3431820,	TAALVQGAQDQGHFK(37.27),
129903	773_S2	gw1.2.1210.1	0	37.27	1	990	scaffold_2	3432555	3429471	-	5041	3432157:3432103,3431878:3431820,	TAALVQGAQDQGHFK(37.27),
119418	773_S2	gw1.2.97.1	0	37.27	1	990	scaffold_2	3432555	3429471	-	5041	3432157:3432103,3431878:3431820,	TAALVQGAQDQGHFK(37.27),
52439	773_S2	estExt_fgenesh1_pg.C_20877	0	37.27	1	991	scaffold_2	3432555	3429468	-	5042	3432157:3432103,3431878:3431820,	TAALVQGAQDQGHFK(37.27),
197885	773_S2	estExt_Genewise1.C_22243	0	37.27	1	991	scaffold_2	3432555	3429468	-	5042	3432157:3432103,3431878:3431820,	TAALVQGAQDQGHFK(37.27),
207387	773_S2	estExt_GeneWisePlus.C_22243	0	37.27	1	991	scaffold_2	3432555	3429468	-	5042	3432157:3432103,3431878:3431820,	TAALVQGAQDQGHFK(37.27),
207386	773_S2	estExt_GeneWisePlus.C_22242	0	37.27	1	991	scaffold_2	3432555	3429468	-	5042	3432157:3432103,3431878:3431820,	TAALVQGAQDQGHFK(37.27),
175358	773_S2	e_gw1.2.97.1	0	37.27	1	991	scaffold_2	3432555	3429468	-	5042	3432157:3432103,3431878:3431820,	TAALVQGAQDQGHFK(37.27),
206235	772_S1	estExt_GeneWisePlus.C_12150	1	58.5	1	201	scaffold_1	3078793	3078107	-	993	3078718:3078636,	SAVVQIDAAPFR(58.50),
55465	772_S1	estExt_fgenesh1_pm.C_10502	0	58.5	1	201	scaffold_1	3078793	3078107	-	993	3078718:3078636,	SAVVQIDAAPFR(58.50),
143239	772_S1	gw1.1.2719.1	0	58.5	1	198	scaffold_1	3078793	3078116	-	982	3078718:3078636,	SAVVQIDAAPFR(58.50),
52016	772_S1	estExt_fgenesh1_pg.C_10888	0	58.5	1	201	scaffold_1	3078793	3078107	-	993	3078718:3078636,	SAVVQIDAAPFR(58.50),
143409	772_S1	gw1.1.2739.1	0	58.5	1	198	scaffold_1	3078793	3078116	-	982	3078718:3078636,	SAVVQIDAAPFR(58.50),
170673	772_S1	e_gw1.1.2739.1	0	58.5	1	201	scaffold_1	3078793	3078107	-	993	3078718:3078636,	SAVVQIDAAPFR(58.50),
36263	772_S1	fgenesh1_pg.C_scaffold_1000905	0	58.5	1	201	scaffold_1	3078793	3078107	-	993	3078718:3078636,	SAVVQIDAAPFR(58.50),
172293	772_S1	e_gw1.1.2724.1	0	58.5	1	201	scaffold_1	3078793	3078107	-	993	3078718:3078636,	SAVVQIDAAPFR(58.50),
206236	772_S1	estExt_GeneWisePlus.C_12151	0	58.5	1	201	scaffold_1	3078793	3078107	-	993	3078718:3078636,	SAVVQIDAAPFR(58.50),
196740	772_S1	estExt_Genewise1.C_12149	0	58.5	1	201	scaffold_1	3078793	3078107	-	993	3078718:3078636,	SAVVQIDAAPFR(58.50),
206234	772_S1	estExt_GeneWisePlus.C_12149	0	58.5	1	201	scaffold_1	3078793	3078107	-	993	3078718:3078636,	SAVVQIDAAPFR(58.50),
46753	772_S1	fgenesh1_pm.C_scaffold_1000514	0	58.5	1	201	scaffold_1	3078793	3078107	-	993	3078718:3078636,	SAVVQIDAAPFR(58.50),
196741	772_S1	estExt_Genewise1.C_12150	0	58.5	1	201	scaffold_1	3078793	3078107	-	993	3078718:3078636,	SAVVQIDAAPFR(58.50),
143274	772_S1	gw1.1.2724.1	0	58.5	1	198	scaffold_1	3078793	3078116	-	982	3078718:3078636,	SAVVQIDAAPFR(58.50),
170402	772_S1	e_gw1.1.2719.1	0	58.5	1	201	scaffold_1	3078793	3078107	-	993	3078718:3078636,	SAVVQIDAAPFR(58.50),
196742	772_S1	estExt_Genewise1.C_12151	0	58.5	1	201	scaffold_1	3078793	3078107	-	993	3078718:3078636,	SAVVQIDAAPFR(58.50),
197860	755_S2	estExt_Genewise1.C_22194	1	68.52	1	117	scaffold_2	3373532	3373005	-	514	3373453:3373386,3373278:3373230,3373119:3373046,	FASDVEADAAMNAMNNQEFDGR(68.52),
128244	755_S2	gw1.2.1036.1	0	68.52	1	93	scaffold_2	3373532	3373136	-	440	3373453:3373386,3373278:3373230,	FASDVEADAAMNAMNNQEFDGR(68.52),
175123	755_S2	e_gw1.2.2096.1	0	68.52	1	143	scaffold_2	3373532	3372986	-	686	3373453:3373386,3373278:3373230,	FASDVEADAAMNAMNNQEFDGR(68.52),
197861	755_S2	estExt_Genewise1.C_22195	0	68.52	1	117	scaffold_2	3373532	3373005	-	514	3373453:3373386,3373278:3373230,3373119:3373046,	FASDVEADAAMNAMNNQEFDGR(68.52),
138149	755_S2	gw1.2.2096.1	0	68.52	1	99	scaffold_2	3373532	3373118	-	477	3373453:3373386,3373278:3373230,	FASDVEADAAMNAMNNQEFDGR(68.52),
207363	755_S2	estExt_GeneWisePlus.C_22195	0	68.52	1	148	scaffold_2	3373532	3372986	-	682	3373453:3373386,3373278:3373230,	FASDVEADAAMNAMNNQEFDGR(68.52),
174049	755_S2	e_gw1.2.1036.1	0	68.52	1	143	scaffold_2	3373532	3372986	-	686	3373453:3373386,3373278:3373230,	FASDVEADAAMNAMNNQEFDGR(68.52),
207362	755_S2	estExt_GeneWisePlus.C_22194	0	68.52	1	148	scaffold_2	3373532	3372986	-	682	3373453:3373386,3373278:3373230,	FASDVEADAAMNAMNNQEFDGR(68.52),
207347	745_S2	estExt_GeneWisePlus.C_22167	0	90.08	1	145	scaffold_2	3345327	3344530	-	671	3345135:3344840,3344668:3344603,	IDGVESTEAANFYLGK(90.08),
128494	745_S2	gw1.2.1059.1	0	90.08	1	121	scaffold_2	3344836	3344295	-	580	3344668:3344603,3344501:3344390,	IDGVESTEAANFYLGK(90.08),
37436	745_S2	fgenesh1_pg.C_scaffold_2000865	0	90.08	1	271	scaffold_2	3345663	3344292	-	1289	3345493:3345410,3345135:3344840,3344668:3344603,3344501:3344390,	IDGVESTEAANFYLGK(90.08),
52428	745_S2	estExt_fgenesh1_pg.C_20848	0	90.08	1	271	scaffold_2	3345663	3344292	-	1289	3345493:3345410,3345135:3344840,3344668:3344603,3344501:3344390,	IDGVESTEAANFYLGK(90.08),
207349	745_S2	estExt_GeneWisePlus.C_22169	0	90.08	1	145	scaffold_2	3345327	3344530	-	671	3345135:3344840,3344668:3344603,	IDGVESTEAANFYLGK(90.08),
207348	745_S2	estExt_GeneWisePlus.C_22168	0	90.08	1	145	scaffold_2	3345327	3344530	-	671	3345135:3344840,3344668:3344603,	IDGVESTEAANFYLGK(90.08),
197846	745_S2	estExt_Genewise1.C_22168	0	90.08	1	145	scaffold_2	3345327	3344530	-	671	3345135:3344840,3344668:3344603,	IDGVESTEAANFYLGK(90.08),
197845	745_S2	estExt_Genewise1.C_22167	0	90.08	1	145	scaffold_2	3345327	3344530	-	671	3345135:3344840,3344668:3344603,	IDGVESTEAANFYLGK(90.08),
197847	745_S2	estExt_Genewise1.C_22169	0	90.08	1	145	scaffold_2	3345327	3344530	-	671	3345135:3344840,3344668:3344603,	IDGVESTEAANFYLGK(90.08),
134884	742_S3	gw1.3.1632.1	0	36.91	1	346	scaffold_3	3203312	3202133	-	1711	3203272:3203197,3202726:3202662,	TVALVHDVSR(36.91),
52003	742_S1	estExt_fgenesh1_pg.C_10861	1	40.86	1	323	scaffold_1	2972046	2973235	+	1627	2972092:2972198,2972479:2972534,2972610:2972666,	EFEELENTYPR(40.86),
36235	742_S1	fgenesh1_pg.C_scaffold_1000877	0	40.86	1	323	scaffold_1	2972046	2973235	+	1627	2972092:2972198,2972479:2972534,2972610:2972666,	EFEELENTYPR(40.86),
206193	742_S1	estExt_GeneWisePlus.C_12066	0	40.86	1	322	scaffold_1	2972046	2973232	+	1626	2972092:2972198,2972479:2972534,2972610:2972666,	EFEELENTYPR(40.86),
55453	742_S1	estExt_fgenesh1_pm.C_10479	0	40.86	1	323	scaffold_1	2972046	2973235	+	1627	2972092:2972198,2972479:2972534,2972610:2972666,	EFEELENTYPR(40.86),
196699	742_S1	estExt_Genewise1.C_12066	0	40.86	1	322	scaffold_1	2972046	2973232	+	1626	2972092:2972198,2972479:2972534,2972610:2972666,	EFEELENTYPR(40.86),
206194	742_S1	estExt_GeneWisePlus.C_12067	0	40.86	1	322	scaffold_1	2972046	2973232	+	1626	2972092:2972198,2972479:2972534,2972610:2972666,	EFEELENTYPR(40.86),
135830	742_S1	gw1.1.1892.1	0	40.86	1	322	scaffold_1	2972046	2973232	+	1626	2972092:2972198,2972479:2972534,2972610:2972666,	EFEELENTYPR(40.86),
170189	742_S1	e_gw1.1.1892.1	0	40.86	1	322	scaffold_1	2972046	2973232	+	1626	2972092:2972198,2972479:2972534,2972610:2972666,	EFEELENTYPR(40.86),
196698	742_S1	estExt_Genewise1.C_12065	0	40.86	1	322	scaffold_1	2972046	2973232	+	1626	2972092:2972198,2972479:2972534,2972610:2972666,	EFEELENTYPR(40.86),
171187	742_S1	e_gw1.1.772.1	0	40.86	1	322	scaffold_1	2972046	2973232	+	1626	2972092:2972198,2972479:2972534,2972610:2972666,	EFEELENTYPR(40.86),
46729	742_S1	fgenesh1_pm.C_scaffold_1000490	0	40.86	1	323	scaffold_1	2972046	2973235	+	1627	2972092:2972198,2972479:2972534,2972610:2972666,	EFEELENTYPR(40.86),
206192	742_S1	estExt_GeneWisePlus.C_12065	0	40.86	1	322	scaffold_1	2972046	2973232	+	1626	2972092:2972198,2972479:2972534,2972610:2972666,	EFEELENTYPR(40.86),
142093	742_S1	gw1.1.2591.1	0	40.86	1	322	scaffold_1	2972046	2973232	+	1626	2972092:2972198,2972479:2972534,2972610:2972666,	EFEELENTYPR(40.86),
196700	742_S1	estExt_Genewise1.C_12067	0	40.86	1	322	scaffold_1	2972046	2973232	+	1626	2972092:2972198,2972479:2972534,2972610:2972666,	EFEELENTYPR(40.86),
125716	742_S1	gw1.1.772.1	0	40.86	1	322	scaffold_1	2972046	2973232	+	1626	2972092:2972198,2972479:2972534,2972610:2972666,	EFEELENTYPR(40.86),
170490	742_S1	e_gw1.1.2591.1	0	40.86	1	322	scaffold_1	2972046	2973232	+	1626	2972092:2972198,2972479:2972534,2972610:2972666,	EFEELENTYPR(40.86),
137752	741_S1	gw1.1.2109.1	1	50.36	1	172	scaffold_1	2970122	2970772	+	847	2970312:2970383,2970561:2970622,	TEAVEALYQDMAAR(50.36),
196697	741_S1	estExt_Genewise1.C_12064	0	50.36	1	147	scaffold_1	2970200	2970775	+	709	2970312:2970383,2970561:2970622,	TEAVEALYQDMAAR(50.36),
196696	741_S1	estExt_Genewise1.C_12063	0	50.36	1	147	scaffold_1	2970200	2970775	+	709	2970312:2970383,2970561:2970622,	TEAVEALYQDMAAR(50.36),
128039	741_S1	gw1.1.1020.1	0	50.36	1	146	scaffold_1	2970200	2970772	+	708	2970312:2970383,2970561:2970622,	TEAVEALYQDMAAR(50.36),
196695	741_S1	estExt_Genewise1.C_12062	0	50.36	1	147	scaffold_1	2970200	2970775	+	709	2970312:2970383,2970561:2970622,	TEAVEALYQDMAAR(50.36),
171537	741_S1	e_gw1.1.1020.1	0	50.36	1	146	scaffold_1	2970200	2970772	+	708	2970312:2970383,2970561:2970622,	TEAVEALYQDMAAR(50.36),
55452	741_S1	estExt_fgenesh1_pm.C_10478	0	50.36	1	147	scaffold_1	2970200	2970775	+	709	2970312:2970383,2970561:2970622,	TEAVEALYQDMAAR(50.36),
137678	741_S1	gw1.1.2094.1	0	50.36	1	172	scaffold_1	2970122	2970772	+	847	2970312:2970383,2970561:2970622,	TEAVEALYQDMAAR(50.36),
206189	741_S1	estExt_GeneWisePlus.C_12062	0	50.36	1	147	scaffold_1	2970200	2970775	+	709	2970312:2970383,2970561:2970622,	TEAVEALYQDMAAR(50.36),
52002	741_S1	estExt_fgenesh1_pg.C_10860	0	50.36	1	147	scaffold_1	2970200	2970775	+	709	2970312:2970383,2970561:2970622,	TEAVEALYQDMAAR(50.36),
46728	741_S1	fgenesh1_pm.C_scaffold_1000489	0	50.36	1	147	scaffold_1	2970200	2970775	+	709	2970312:2970383,2970561:2970622,	TEAVEALYQDMAAR(50.36),
206190	741_S1	estExt_GeneWisePlus.C_12063	0	50.36	1	147	scaffold_1	2970200	2970775	+	709	2970312:2970383,2970561:2970622,	TEAVEALYQDMAAR(50.36),
36234	741_S1	fgenesh1_pg.C_scaffold_1000876	0	50.36	1	147	scaffold_1	2970200	2970775	+	709	2970312:2970383,2970561:2970622,	TEAVEALYQDMAAR(50.36),
206191	741_S1	estExt_GeneWisePlus.C_12064	0	50.36	1	147	scaffold_1	2970200	2970775	+	709	2970312:2970383,2970561:2970622,	TEAVEALYQDMAAR(50.36),
36230	737_S1	fgenesh1_pg.C_scaffold_1000872	1	58.89	1	94	scaffold_1	2957340	2957743	+	464	2957439:2957559,	IAAAETEVEMVTDMFSR(58.89),
171704	737_S1	e_gw1.1.2776.1	0	58.89	1	93	scaffold_1	2957340	2957740	+	463	2957439:2957559,	IAAAETEVEMVTDMFSR(58.89),
46725	737_S1	fgenesh1_pm.C_scaffold_1000486	0	58.89	1	94	scaffold_1	2957340	2957743	+	464	2957439:2957559,	IAAAETEVEMVTDMFSR(58.89),
138246	737_S1	gw1.1.2157.1	0	58.89	1	93	scaffold_1	2957340	2957740	+	463	2957439:2957559,	IAAAETEVEMVTDMFSR(58.89),
171446	737_S1	e_gw1.1.1053.1	0	58.89	1	93	scaffold_1	2957340	2957740	+	463	2957439:2957559,	IAAAETEVEMVTDMFSR(58.89),
143815	737_S1	gw1.1.2776.1	0	58.89	1	93	scaffold_1	2957340	2957740	+	463	2957439:2957559,	IAAAETEVEMVTDMFSR(58.89),
128331	737_S1	gw1.1.1053.1	0	58.89	1	93	scaffold_1	2957340	2957740	+	463	2957439:2957559,	IAAAETEVEMVTDMFSR(58.89),
170870	737_S1	e_gw1.1.2157.1	0	58.89	1	93	scaffold_1	2957340	2957740	+	463	2957439:2957559,	IAAAETEVEMVTDMFSR(58.89),
206156	721_S1	estExt_GeneWisePlus.C_12001	1	37.77	1	922	scaffold_1	2898962	2904970	+	4471	2899012:2899072,2899273:2899333,2899787:2899910,2901022:2903859,2904036:2904072,2904130:2904197,2904628:2904680,	LEQASLLKR(37.77),
206160	721_S1	estExt_GeneWisePlus.C_12008	0	37.77	1	254	scaffold_1	2904087	2904970	+	1230	2904130:2904197,2904628:2904680,	LEQASLLKR(37.77),
196665	721_S1	estExt_Genewise1.C_12007	0	37.77	1	253	scaffold_1	2904087	2904967	+	1226	2904130:2904197,2904628:2904680,	LEQASLLKR(37.77),
142882	721_S1	gw1.1.2677.1	0	37.77	1	254	scaffold_1	2904087	2904970	+	1233	2904130:2904197,2904628:2904680,	LEQASLLKR(37.77),
196666	721_S1	estExt_Genewise1.C_12008	0	37.77	1	254	scaffold_1	2904087	2904970	+	1230	2904130:2904197,2904628:2904680,	LEQASLLKR(37.77),
136867	721_S1	gw1.1.2009.1	0	37.77	1	253	scaffold_1	2904087	2904967	+	1229	2904130:2904197,2904628:2904680,	LEQASLLKR(37.77),
170400	721_S1	e_gw1.1.1163.1	0	37.77	1	922	scaffold_1	2898962	2904970	+	4471	2899012:2899072,2899273:2899333,2899787:2899910,2901022:2903859,2904036:2904072,2904130:2904197,2904628:2904680,	LEQASLLKR(37.77),
206159	721_S1	estExt_GeneWisePlus.C_12007	0	37.77	1	253	scaffold_1	2904087	2904967	+	1226	2904130:2904197,2904628:2904680,	LEQASLLKR(37.77),
51991	721_S1	estExt_fgenesh1_pg.C_10840	0	37.77	1	254	scaffold_1	2904087	2904970	+	1229	2904130:2904197,2904628:2904680,	LEQASLLKR(37.77),
196662	721_S1	estExt_Genewise1.C_12001	0	37.77	1	922	scaffold_1	2898962	2904970	+	4471	2899012:2899072,2899273:2899333,2899787:2899910,2901022:2903859,2904036:2904072,2904130:2904197,2904628:2904680,	LEQASLLKR(37.77),
55444	721_S1	estExt_fgenesh1_pm.C_10465	0	37.77	1	254	scaffold_1	2904087	2904970	+	1229	2904130:2904197,2904628:2904680,	LEQASLLKR(37.77),
129428	721_S1	gw1.1.1163.1	0	37.77	1	922	scaffold_1	2898962	2904970	+	4471	2899012:2899072,2899273:2899333,2899787:2899910,2901022:2903859,2904036:2904072,2904130:2904197,2904628:2904680,	LEQASLLKR(37.77),
196638	704_S1	estExt_Genewise1.C_11965	1	50.82	1	313	scaffold_1	2794272	2793212	-	1527	2794097:2794041,2793970:2793907,	TSFFQALGVPTK(50.82),
196636	704_S1	estExt_Genewise1.C_11963	0	50.82	1	313	scaffold_1	2794272	2793212	-	1527	2794097:2794041,2793970:2793907,	TSFFQALGVPTK(50.82),
36193	704_S1	fgenesh1_pg.C_scaffold_1000835	0	50.82	1	313	scaffold_1	2794272	2793212	-	1527	2794097:2794041,2793970:2793907,	TSFFQALGVPTK(50.82),
171456	704_S1	e_gw1.1.1890.1	0	50.82	1	313	scaffold_1	2794272	2793212	-	1527	2794097:2794041,2793970:2793907,	TSFFQALGVPTK(50.82),
46703	704_S1	fgenesh1_pm.C_scaffold_1000464	0	50.82	1	313	scaffold_1	2794272	2793212	-	1527	2794097:2794041,2793970:2793907,	TSFFQALGVPTK(50.82),
51982	704_S1	estExt_fgenesh1_pg.C_10820	0	50.82	1	313	scaffold_1	2794272	2793212	-	1527	2794097:2794041,2793970:2793907,	TSFFQALGVPTK(50.82),
172584	704_S1	e_gw1.1.780.1	0	50.82	1	313	scaffold_1	2794272	2793212	-	1527	2794097:2794041,2793970:2793907,	TSFFQALGVPTK(50.82),
135776	704_S1	gw1.1.1885.1	0	50.82	1	312	scaffold_1	2794272	2793215	-	1526	2794097:2794041,2793970:2793907,	TSFFQALGVPTK(50.82),
206131	704_S1	estExt_GeneWisePlus.C_11964	0	50.82	1	313	scaffold_1	2794272	2793212	-	1527	2794097:2794041,2793970:2793907,	TSFFQALGVPTK(50.82),
135803	704_S1	gw1.1.1890.1	0	50.82	1	312	scaffold_1	2794272	2793215	-	1526	2794097:2794041,2793970:2793907,	TSFFQALGVPTK(50.82),
172355	704_S1	e_gw1.1.1885.1	0	50.82	1	313	scaffold_1	2794272	2793212	-	1527	2794097:2794041,2793970:2793907,	TSFFQALGVPTK(50.82),
206132	704_S1	estExt_GeneWisePlus.C_11965	0	50.82	1	313	scaffold_1	2794272	2793212	-	1527	2794097:2794041,2793970:2793907,	TSFFQALGVPTK(50.82),
55436	704_S1	estExt_fgenesh1_pm.C_10454	0	50.82	1	313	scaffold_1	2794272	2793212	-	1527	2794097:2794041,2793970:2793907,	TSFFQALGVPTK(50.82),
125778	704_S1	gw1.1.780.1	0	50.82	1	312	scaffold_1	2794272	2793215	-	1526	2794097:2794041,2793970:2793907,	TSFFQALGVPTK(50.82),
206130	704_S1	estExt_GeneWisePlus.C_11963	0	50.82	1	313	scaffold_1	2794272	2793212	-	1527	2794097:2794041,2793970:2793907,	TSFFQALGVPTK(50.82),
196637	704_S1	estExt_Genewise1.C_11964	0	50.82	1	313	scaffold_1	2794272	2793212	-	1527	2794097:2794041,2793970:2793907,	TSFFQALGVPTK(50.82),
201885	70_S9	estExt_Genewise1.C_90172	1	94.17	1	169	scaffold_9	266340	265555	-	822	266289:266127,265849:265792,265647:265591,	ANQVTNDDILFLSDPEAK(94.17),
42111	70_S9	fgenesh1_pg.C_scaffold_9000089	0	94.17	1	169	scaffold_9	266340	265555	-	822	266289:266127,265849:265792,265647:265591,	ANQVTNDDILFLSDPEAK(94.17),
49525	70_S9	fgenesh1_pm.C_scaffold_9000038	0	94.17	1	169	scaffold_9	266340	265555	-	822	266289:266127,265849:265792,265647:265591,	ANQVTNDDILFLSDPEAK(94.17),
53944	70_S9	estExt_fgenesh1_pg.C_90089	0	94.17	1	169	scaffold_9	266340	265555	-	822	266289:266127,265849:265792,265647:265591,	ANQVTNDDILFLSDPEAK(94.17),
128215	70_S9	gw1.9.422.1	0	94.17	1	156	scaffold_9	266331	265642	-	784	266289:266127,265849:265792,	ANQVTNDDILFLSDPEAK(94.17),
56660	70_S9	estExt_fgenesh1_pm.C_90038	0	94.17	1	169	scaffold_9	266340	265555	-	822	266289:266127,265849:265792,265647:265591,	ANQVTNDDILFLSDPEAK(94.17),
211413	70_S9	estExt_GeneWisePlus.C_90170	0	94.17	1	169	scaffold_9	266340	265555	-	822	266289:266127,265849:265792,265647:265591,	ANQVTNDDILFLSDPEAK(94.17),
201884	70_S9	estExt_Genewise1.C_90171	0	94.17	1	169	scaffold_9	266340	265555	-	822	266289:266127,265849:265792,265647:265591,	ANQVTNDDILFLSDPEAK(94.17),
211415	70_S9	estExt_GeneWisePlus.C_90172	0	94.17	1	172	scaffold_9	266340	265603	-	864	266289:266127,265849:265792,	ANQVTNDDILFLSDPEAK(94.17),
201883	70_S9	estExt_Genewise1.C_90170	0	94.17	1	169	scaffold_9	266340	265555	-	822	266289:266127,265849:265792,265647:265591,	ANQVTNDDILFLSDPEAK(94.17),
185899	70_S9	e_gw1.9.400.1	0	94.17	1	172	scaffold_9	266340	265603	-	864	266289:266127,265849:265792,	ANQVTNDDILFLSDPEAK(94.17),
211414	70_S9	estExt_GeneWisePlus.C_90171	0	94.17	1	172	scaffold_9	266340	265603	-	864	266289:266127,265849:265792,	ANQVTNDDILFLSDPEAK(94.17),
127800	70_S9	gw1.9.392.1	0	94.17	1	168	scaffold_9	266340	265558	-	821	266289:266127,265849:265792,265647:265591,	ANQVTNDDILFLSDPEAK(94.17),
186850	70_S9	e_gw1.9.392.1	0	94.17	1	169	scaffold_9	266340	265555	-	822	266289:266127,265849:265792,265647:265591,	ANQVTNDDILFLSDPEAK(94.17),
127885	70_S9	gw1.9.400.1	0	94.17	1	153	scaffold_9	266340	265660	-	768	266289:266127,265849:265792,	ANQVTNDDILFLSDPEAK(94.17),
186244	70_S9	e_gw1.9.422.1	0	94.17	1	172	scaffold_9	266340	265603	-	864	266289:266127,265849:265792,	ANQVTNDDILFLSDPEAK(94.17),
42030	7_S9	fgenesh1_pg.C_scaffold_9000008	1	48.94	1	204	scaffold_9	21541	20875	-	1011	21124:21071,	FVMGAVDPEVDAK(48.94),
186205	7_S9	e_gw1.9.367.1	0	48.94	1	164	scaffold_9	21421	20875	-	817	21124:21071,	FVMGAVDPEVDAK(48.94),
127547	7_S9	gw1.9.376.1	0	48.94	1	140	scaffold_9	21367	20893	-	698	21124:21071,	FVMGAVDPEVDAK(48.94),
186854	7_S9	e_gw1.9.376.1	0	48.94	1	164	scaffold_9	21421	20875	-	817	21124:21071,	FVMGAVDPEVDAK(48.94),
186802	7_S9	e_gw1.9.861.1	0	48.94	1	204	scaffold_9	21541	20875	-	1011	21124:21071,	FVMGAVDPEVDAK(48.94),
137477	7_S9	gw1.9.861.1	0	48.94	1	176	scaffold_9	21472	20890	-	876	21124:21071,	FVMGAVDPEVDAK(48.94),
49491	7_S9	fgenesh1_pm.C_scaffold_9000004	0	48.94	1	204	scaffold_9	21541	20875	-	1011	21124:21071,	FVMGAVDPEVDAK(48.94),
127345	7_S9	gw1.9.367.1	0	48.94	1	140	scaffold_9	21367	20893	-	698	21124:21071,	FVMGAVDPEVDAK(48.94),
198789	696_S3	estExt_Genewise1.C_31964	1	42.97	1	123	scaffold_3	3018683	3017933	-	586	3018542:3018159,	VLTVINANQR(42.97),
38492	696_S3	fgenesh1_pg.C_scaffold_3000840	0	42.97	1	131	scaffold_3	3018683	3017909	-	625	3018542:3018159,	VLTVINANQR(42.97),
208298	696_S3	estExt_GeneWisePlus.C_31965	0	42.97	1	131	scaffold_3	3018683	3017909	-	625	3018542:3018159,	VLTVINANQR(42.97),
198791	696_S3	estExt_Genewise1.C_31966	0	42.97	1	124	scaffold_3	3018689	3017933	-	595	3018542:3018159,	VLTVINANQR(42.97),
138037	696_S3	gw1.3.1930.1	0	42.97	1	122	scaffold_3	3018683	3017933	-	586	3018542:3018159,	VLTVINANQR(42.97),
198790	696_S3	estExt_Genewise1.C_31965	0	42.97	1	123	scaffold_3	3018683	3017933	-	586	3018542:3018159,	VLTVINANQR(42.97),
208297	696_S3	estExt_GeneWisePlus.C_31964	0	42.97	1	131	scaffold_3	3018683	3017909	-	625	3018542:3018159,	VLTVINANQR(42.97),
47650	696_S3	fgenesh1_pm.C_scaffold_3000443	0	42.97	1	131	scaffold_3	3018683	3017909	-	625	3018542:3018159,	VLTVINANQR(42.97),
208299	696_S3	estExt_GeneWisePlus.C_31966	0	42.97	1	131	scaffold_3	3018683	3017909	-	625	3018542:3018159,	VLTVINANQR(42.97),
127544	696_S3	gw1.3.940.1	0	42.97	1	155	scaffold_3	3018869	3017933	-	736	3018769:3018683,3018542:3018159,	VLTVINANQR(42.97),
128148	696_S3	gw1.3.1005.1	0	42.97	1	124	scaffold_3	3018689	3017933	-	595	3018542:3018159,	VLTVINANQR(42.97),
56659	68_S9	estExt_fgenesh1_pm.C_90036	1	40.29	1	214	scaffold_9	260931	261878	+	1006	260991:261229,261288:261353,	ESVNSEIEELR(40.29),
126863	68_S9	gw1.9.345.1	0	40.29	1	196	scaffold_9	261221	261875	+	942	261288:261353,	ESVNSEIEELR(40.29),
53943	68_S9	estExt_fgenesh1_pg.C_90087	0	40.29	1	214	scaffold_9	260931	261878	+	1006	260991:261229,261288:261353,	ESVNSEIEELR(40.29),
42109	68_S9	fgenesh1_pg.C_scaffold_9000087	0	40.29	1	214	scaffold_9	260931	261878	+	1006	260991:261229,261288:261353,	ESVNSEIEELR(40.29),
201881	68_S9	estExt_Genewise1.C_90165	0	40.29	1	197	scaffold_9	261221	261878	+	943	261288:261353,	ESVNSEIEELR(40.29),
49523	68_S9	fgenesh1_pm.C_scaffold_9000036	0	40.29	1	214	scaffold_9	260931	261878	+	1006	260991:261229,261288:261353,	ESVNSEIEELR(40.29),
40355	68_S6	fgenesh1_pg.C_scaffold_6000073	1	36.62	1	124	scaffold_6	215962	216777	+	577	216006:216117,216180:216393,216541:216657,	TINPTFLAQR(36.62),
182705	68_S6	e_gw1.6.1134.1	0	36.62	1	123	scaffold_6	215962	216774	+	576	216006:216117,216180:216393,216541:216657,	TINPTFLAQR(36.62),
138303	68_S6	gw1.6.1134.1	0	36.62	1	123	scaffold_6	215962	216774	+	576	216006:216117,216180:216393,216541:216657,	TINPTFLAQR(36.62),
48620	68_S6	fgenesh1_pm.C_scaffold_6000055	0	36.62	1	124	scaffold_6	215962	216777	+	577	216006:216117,216180:216393,216541:216657,	TINPTFLAQR(36.62),
54800	68_S15	estExt_fgenesh1_pg.C_150083	1	40	1	293	scaffold_15	268603	269604	+	1383	269100:269162,269301:269368,	TQNPLVDLIASR(40.00),
204178	68_S15	estExt_Genewise1.C_150217	0	40	1	207	scaffold_15	268846	269598	+	971	269100:269162,269301:269368,	TQNPLVDLIASR(40.00),
204179	68_S15	estExt_Genewise1.C_150218	0	40	1	208	scaffold_15	268846	269601	+	977	269100:269162,269301:269368,	TQNPLVDLIASR(40.00),
213740	68_S15	estExt_GeneWisePlus.C_150218	0	40	1	208	scaffold_15	268846	269601	+	977	269100:269162,269301:269368,	TQNPLVDLIASR(40.00),
125862	68_S15	gw1.15.195.1	0	40	1	290	scaffold_15	268600	269601	+	1387	269100:269162,269301:269368,	TQNPLVDLIASR(40.00),
44740	68_S15	fgenesh1_pg.C_scaffold_15000087	0	40	1	293	scaffold_15	268603	269604	+	1383	269100:269162,269301:269368,	TQNPLVDLIASR(40.00),
136382	68_S15	gw1.15.456.1	0	40	1	290	scaffold_15	268597	269598	+	1386	269100:269162,269301:269368,	TQNPLVDLIASR(40.00),
204177	68_S15	estExt_Genewise1.C_150216	0	40	1	207	scaffold_15	268846	269598	+	971	269100:269162,269301:269368,	TQNPLVDLIASR(40.00),
50855	68_S15	fgenesh1_pm.C_scaffold_15000062	0	40	1	293	scaffold_15	268603	269604	+	1383	269100:269162,269301:269368,	TQNPLVDLIASR(40.00),
135282	68_S15	gw1.15.432.1	0	40	1	289	scaffold_15	268600	269598	+	1381	269100:269162,269301:269368,	TQNPLVDLIASR(40.00),
57209	68_S15	estExt_fgenesh1_pm.C_150058	0	40	1	293	scaffold_15	268603	269604	+	1383	269100:269162,269301:269368,	TQNPLVDLIASR(40.00),
213739	68_S15	estExt_GeneWisePlus.C_150217	0	40	1	207	scaffold_15	268846	269598	+	971	269100:269162,269301:269368,	TQNPLVDLIASR(40.00),
213738	68_S15	estExt_GeneWisePlus.C_150216	0	40	1	207	scaffold_15	268846	269598	+	971	269100:269162,269301:269368,	TQNPLVDLIASR(40.00),
201877	67_S9	estExt_Genewise1.C_90161	1	38.34	1	496	scaffold_9	258973	257426	-	2502	258789:258731,	VAALVNDTVGTLMAR(38.34),
211407	67_S9	estExt_GeneWisePlus.C_90161	0	38.34	1	496	scaffold_9	258973	257426	-	2502	258789:258731,	VAALVNDTVGTLMAR(38.34),
56658	67_S9	estExt_fgenesh1_pm.C_90035	0	38.34	1	496	scaffold_9	258973	257426	-	2502	258789:258731,	VAALVNDTVGTLMAR(38.34),
132890	67_S9	gw1.9.640.1	0	38.34	1	489	scaffold_9	258967	257441	-	2473	258789:258731,	VAALVNDTVGTLMAR(38.34),
53942	67_S9	estExt_fgenesh1_pg.C_90086	0	38.34	1	496	scaffold_9	258973	257426	-	2502	258789:258731,	VAALVNDTVGTLMAR(38.34),
122770	67_S9	gw1.9.180.1	0	38.34	1	490	scaffold_9	258973	257444	-	2477	258789:258731,	VAALVNDTVGTLMAR(38.34),
140584	67_S9	gw1.9.1029.1	0	38.34	1	495	scaffold_9	258973	257429	-	2501	258789:258731,	VAALVNDTVGTLMAR(38.34),
49522	67_S9	fgenesh1_pm.C_scaffold_9000035	0	38.34	1	496	scaffold_9	258973	257426	-	2502	258789:258731,	VAALVNDTVGTLMAR(38.34),
201879	67_S9	estExt_Genewise1.C_90163	0	38.34	1	496	scaffold_9	258973	257426	-	2502	258789:258731,	VAALVNDTVGTLMAR(38.34),
42108	67_S9	fgenesh1_pg.C_scaffold_9000086	0	38.34	1	496	scaffold_9	258973	257426	-	2502	258789:258731,	VAALVNDTVGTLMAR(38.34),
186247	67_S9	e_gw1.9.180.1	0	38.34	1	496	scaffold_9	258973	257426	-	2502	258789:258731,	VAALVNDTVGTLMAR(38.34),
186274	67_S9	e_gw1.9.1029.1	0	38.34	1	496	scaffold_9	258973	257426	-	2502	258789:258731,	VAALVNDTVGTLMAR(38.34),
211409	67_S9	estExt_GeneWisePlus.C_90163	0	38.34	1	496	scaffold_9	258973	257426	-	2502	258789:258731,	VAALVNDTVGTLMAR(38.34),
186731	67_S9	e_gw1.9.640.1	0	38.34	1	496	scaffold_9	258973	257426	-	2502	258789:258731,	VAALVNDTVGTLMAR(38.34),
201878	67_S9	estExt_Genewise1.C_90162	0	38.34	1	496	scaffold_9	258973	257426	-	2502	258789:258731,	VAALVNDTVGTLMAR(38.34),
211408	67_S9	estExt_GeneWisePlus.C_90162	0	38.34	1	496	scaffold_9	258973	257426	-	2502	258789:258731,	VAALVNDTVGTLMAR(38.34),
191806	67_S15	e_gw1.15.248.1	1	37.17	1	55	scaffold_15	267780	267479	-	249	267718:267583,	VEFMDDTSR(37.17),
192133	67_S15	e_gw1.15.501.1	0	37.17	1	69	scaffold_15	267780	267043	-	291	267718:267583,267498:267105,	VEFMDDTSR(37.17),
128552	67_S15	gw1.15.248.1	0	37.17	1	52	scaffold_15	267780	267488	-	239	267718:267583,	VEFMDDTSR(37.17),
138351	67_S15	gw1.15.503.1	0	37.17	1	49	scaffold_15	267780	267497	-	223	267718:267583,	VEFMDDTSR(37.17),
138294	67_S15	gw1.15.501.1	0	37.17	1	68	scaffold_15	267780	267046	-	290	267718:267583,267498:267105,	VEFMDDTSR(37.17),
50854	67_S15	fgenesh1_pm.C_scaffold_15000061	0	37.17	1	69	scaffold_15	267780	267043	-	291	267718:267583,267498:267105,	VEFMDDTSR(37.17),
44739	67_S15	fgenesh1_pg.C_scaffold_15000086	0	37.17	1	69	scaffold_15	267780	267043	-	291	267718:267583,267498:267105,	VEFMDDTSR(37.17),
192254	67_S15	e_gw1.15.503.1	0	37.17	1	55	scaffold_15	267780	267479	-	249	267718:267583,	VEFMDDTSR(37.17),
209213	669_S4	estExt_GeneWisePlus.C_41952	1	58.58	1	142	scaffold_4	2923864	2924449	+	623	2924040:2924093,2924166:2924220,2924309:2924358,	AMSILNSFVNDIFER(58.58),
128059	669_S4	gw1.4.736.1	0	58.58	1	141	scaffold_4	2923864	2924446	+	622	2924040:2924093,2924166:2924220,2924309:2924358,	AMSILNSFVNDIFER(58.58),
48207	669_S4	fgenesh1_pm.C_scaffold_4000438	0	58.58	1	142	scaffold_4	2923864	2924449	+	623	2924040:2924093,2924166:2924220,2924309:2924358,	AMSILNSFVNDIFER(58.58),
179284	669_S4	e_gw1.4.1490.1	0	58.58	1	141	scaffold_4	2923864	2924446	+	622	2924040:2924093,2924166:2924220,2924309:2924358,	AMSILNSFVNDIFER(58.58),
137919	669_S4	gw1.4.1490.1	0	58.58	1	141	scaffold_4	2923864	2924446	+	622	2924040:2924093,2924166:2924220,2924309:2924358,	AMSILNSFVNDIFER(58.58),
209211	669_S4	estExt_GeneWisePlus.C_41950	0	58.58	1	142	scaffold_4	2923864	2924449	+	623	2924040:2924093,2924166:2924220,2924309:2924358,	AMSILNSFVNDIFER(58.58),
199696	669_S4	estExt_Genewise1.C_41952	0	58.58	1	142	scaffold_4	2923864	2924449	+	623	2924040:2924093,2924166:2924220,2924309:2924358,	AMSILNSFVNDIFER(58.58),
178849	669_S4	e_gw1.4.733.1	0	58.58	1	141	scaffold_4	2923864	2924446	+	622	2924040:2924093,2924166:2924220,2924309:2924358,	AMSILNSFVNDIFER(58.58),
209212	669_S4	estExt_GeneWisePlus.C_41951	0	58.58	1	142	scaffold_4	2923864	2924449	+	623	2924040:2924093,2924166:2924220,2924309:2924358,	AMSILNSFVNDIFER(58.58),
199694	669_S4	estExt_Genewise1.C_41950	0	58.58	1	142	scaffold_4	2923864	2924449	+	623	2924040:2924093,2924166:2924220,2924309:2924358,	AMSILNSFVNDIFER(58.58),
199695	669_S4	estExt_Genewise1.C_41951	0	58.58	1	142	scaffold_4	2923864	2924449	+	623	2924040:2924093,2924166:2924220,2924309:2924358,	AMSILNSFVNDIFER(58.58),
128053	669_S4	gw1.4.733.1	0	58.58	1	141	scaffold_4	2923864	2924446	+	622	2924040:2924093,2924166:2924220,2924309:2924358,	AMSILNSFVNDIFER(58.58),
53114	669_S4	estExt_fgenesh1_pg.C_40863	0	58.58	1	142	scaffold_4	2923864	2924449	+	623	2924040:2924093,2924166:2924220,2924309:2924358,	AMSILNSFVNDIFER(58.58),
56103	669_S4	estExt_fgenesh1_pm.C_40427	0	58.58	1	142	scaffold_4	2923864	2924449	+	623	2924040:2924093,2924166:2924220,2924309:2924358,	AMSILNSFVNDIFER(58.58),
39555	669_S4	fgenesh1_pg.C_scaffold_4000876	0	58.58	1	142	scaffold_4	2923864	2924449	+	623	2924040:2924093,2924166:2924220,2924309:2924358,	AMSILNSFVNDIFER(58.58),
178153	669_S4	e_gw1.4.736.1	0	58.58	1	141	scaffold_4	2923864	2924446	+	622	2924040:2924093,2924166:2924220,2924309:2924358,	AMSILNSFVNDIFER(58.58),
143762	667_S4	gw1.4.1947.1	1	36.6	1	103	scaffold_4	2921809	2922180	+	453	2922085:2922142,	SLFEANKDVR(36.60),
128222	667_S4	gw1.4.745.1	0	36.6	1	83	scaffold_4	2921809	2922189	+	396	2921946:2922018,2922085:2922142,	SLFEANKDVR(36.60),
138385	667_S4	gw1.4.1527.1	0	36.6	1	60	scaffold_4	2921869	2922180	+	268	2921946:2922018,2922085:2922142,	SLFEANKDVR(36.60),
56101	666_S4	estExt_fgenesh1_pm.C_40425	1	34.07	1	470	scaffold_4	2921242	2919188	-	2102	2921056:2920998,2920938:2920875,2920802:2920750,2920693:2920609,2920263:2920182,2919788:2919732,2919671:2919614,2919558:2919506,2919437:2919364,2919291:2919233,	LGFMSAFSR(34.07),
39553	666_S4	fgenesh1_pg.C_scaffold_4000874	0	34.07	1	470	scaffold_4	2921242	2919188	-	2102	2921056:2920998,2920938:2920875,2920802:2920750,2920693:2920609,2920263:2920182,2919788:2919732,2919671:2919614,2919558:2919506,2919437:2919364,2919291:2919233,	LGFMSAFSR(34.07),
133284	666_S4	gw1.4.1157.1	0	34.07	1	405	scaffold_4	2920991	2919191	-	1813	2920938:2920875,2920802:2920750,2920693:2920609,2920263:2920182,2919788:2919732,2919671:2919614,2919558:2919506,2919437:2919364,2919291:2919233,	LGFMSAFSR(34.07),
122996	666_S4	gw1.4.346.1	0	34.07	1	469	scaffold_4	2921242	2919191	-	2101	2921056:2920998,2920938:2920875,2920802:2920750,2920693:2920609,2920263:2920182,2919788:2919732,2919671:2919614,2919558:2919506,2919437:2919364,2919291:2919233,	LGFMSAFSR(34.07),
178923	666_S4	e_gw1.4.387.1	0	34.07	1	411	scaffold_4	2920942	2919188	-	1873	2920802:2920750,2920693:2920609,2920263:2920182,2919788:2919732,2919671:2919614,2919558:2919506,2919437:2919364,2919291:2919233,	LGFMSAFSR(34.07),
53112	666_S4	estExt_fgenesh1_pg.C_40861	0	34.07	1	470	scaffold_4	2921242	2919188	-	2102	2921056:2920998,2920938:2920875,2920802:2920750,2920693:2920609,2920263:2920182,2919788:2919732,2919671:2919614,2919558:2919506,2919437:2919364,2919291:2919233,	LGFMSAFSR(34.07),
199689	666_S4	estExt_Genewise1.C_41942	0	34.07	1	469	scaffold_4	2921242	2919191	-	2101	2921056:2920998,2920938:2920875,2920802:2920750,2920693:2920609,2920263:2920182,2919788:2919732,2919671:2919614,2919558:2919506,2919437:2919364,2919291:2919233,	LGFMSAFSR(34.07),
48205	666_S4	fgenesh1_pm.C_scaffold_4000436	0	34.07	1	470	scaffold_4	2921242	2919188	-	2102	2921056:2920998,2920938:2920875,2920802:2920750,2920693:2920609,2920263:2920182,2919788:2919732,2919671:2919614,2919558:2919506,2919437:2919364,2919291:2919233,	LGFMSAFSR(34.07),
179247	666_S4	e_gw1.4.1157.1	0	34.07	1	406	scaffold_4	2920991	2919188	-	1814	2920938:2920875,2920802:2920750,2920693:2920609,2920263:2920182,2919788:2919732,2919671:2919614,2919558:2919506,2919437:2919364,2919291:2919233,	LGFMSAFSR(34.07),
209206	666_S4	estExt_GeneWisePlus.C_41942	0	34.07	1	470	scaffold_4	2921242	2919188	-	2102	2921056:2920998,2920938:2920875,2920802:2920750,2920693:2920609,2920263:2920182,2919788:2919732,2919671:2919614,2919558:2919506,2919437:2919364,2919291:2919233,	LGFMSAFSR(34.07),
123516	666_S4	gw1.4.387.1	0	34.07	1	388	scaffold_4	2920876	2919191	-	1752	2920802:2920750,2920693:2920609,2920263:2920182,2919788:2919732,2919671:2919614,2919558:2919506,2919437:2919364,2919291:2919233,	LGFMSAFSR(34.07),
209205	666_S4	estExt_GeneWisePlus.C_41941	0	34.07	1	470	scaffold_4	2921242	2919188	-	2102	2921056:2920998,2920938:2920875,2920802:2920750,2920693:2920609,2920263:2920182,2919788:2919732,2919671:2919614,2919558:2919506,2919437:2919364,2919291:2919233,	LGFMSAFSR(34.07),
179061	666_S4	e_gw1.4.346.1	0	34.07	1	470	scaffold_4	2921242	2919188	-	2102	2921056:2920998,2920938:2920875,2920802:2920750,2920693:2920609,2920263:2920182,2919788:2919732,2919671:2919614,2919558:2919506,2919437:2919364,2919291:2919233,	LGFMSAFSR(34.07),
199687	666_S4	estExt_Genewise1.C_41940	0	34.07	1	469	scaffold_4	2921242	2919191	-	2101	2921056:2920998,2920938:2920875,2920802:2920750,2920693:2920609,2920263:2920182,2919788:2919732,2919671:2919614,2919558:2919506,2919437:2919364,2919291:2919233,	LGFMSAFSR(34.07),
209204	666_S4	estExt_GeneWisePlus.C_41940	0	34.07	1	470	scaffold_4	2921242	2919188	-	2102	2921056:2920998,2920938:2920875,2920802:2920750,2920693:2920609,2920263:2920182,2919788:2919732,2919671:2919614,2919558:2919506,2919437:2919364,2919291:2919233,	LGFMSAFSR(34.07),
199688	666_S4	estExt_Genewise1.C_41941	0	34.07	1	469	scaffold_4	2921242	2919191	-	2101	2921056:2920998,2920938:2920875,2920802:2920750,2920693:2920609,2920263:2920182,2919788:2919732,2919671:2919614,2919558:2919506,2919437:2919364,2919291:2919233,	LGFMSAFSR(34.07),
52756	651_S3	estExt_fgenesh1_pg.C_30775	1	48.73	1	956	scaffold_3	2847429	2844316	-	4665	2847123:2847058,2846636:2846586,2846195:2846144,2844534:2844459,	ATGGDSTVETVSSK(48.73),
208254	651_S3	estExt_GeneWisePlus.C_31832	0	48.73	1	956	scaffold_3	2847429	2844316	-	4665	2847123:2847058,2846636:2846586,2846195:2846144,2844534:2844459,	ATGGDSTVETVSSK(48.73),
198746	651_S3	estExt_Genewise1.C_31832	0	48.73	1	950	scaffold_3	2847429	2844334	-	4642	2847123:2847058,2846636:2846586,2846195:2846144,2844534:2844459,	ATGGDSTVETVSSK(48.73),
175801	651_S3	e_gw1.3.1149.1	0	48.73	1	956	scaffold_3	2847429	2844316	-	4665	2847123:2847058,2846636:2846586,2846195:2846144,2844534:2844459,	ATGGDSTVETVSSK(48.73),
119454	651_S3	gw1.3.102.1	0	48.73	1	955	scaffold_3	2847429	2844319	-	4664	2847123:2847058,2846636:2846586,2846195:2846144,2844534:2844459,	ATGGDSTVETVSSK(48.73),
129546	651_S3	gw1.3.1149.1	0	48.73	1	950	scaffold_3	2847429	2844334	-	4642	2847123:2847058,2846636:2846586,2846195:2846144,2844534:2844459,	ATGGDSTVETVSSK(48.73),
129511	651_S3	gw1.3.1143.1	0	48.73	1	955	scaffold_3	2847429	2844319	-	4664	2847123:2847058,2846636:2846586,2846195:2846144,2844534:2844459,	ATGGDSTVETVSSK(48.73),
176679	651_S3	e_gw1.3.1143.1	0	48.73	1	956	scaffold_3	2847429	2844316	-	4665	2847123:2847058,2846636:2846586,2846195:2846144,2844534:2844459,	ATGGDSTVETVSSK(48.73),
47617	651_S3	fgenesh1_pm.C_scaffold_3000410	0	48.73	1	956	scaffold_3	2847429	2844316	-	4665	2847123:2847058,2846636:2846586,2846195:2846144,2844534:2844459,	ATGGDSTVETVSSK(48.73),
198744	651_S3	estExt_Genewise1.C_31830	0	48.73	1	955	scaffold_3	2847429	2844319	-	4664	2847123:2847058,2846636:2846586,2846195:2846144,2844534:2844459,	ATGGDSTVETVSSK(48.73),
38440	651_S3	fgenesh1_pg.C_scaffold_3000788	0	48.73	1	956	scaffold_3	2847429	2844316	-	4665	2847123:2847058,2846636:2846586,2846195:2846144,2844534:2844459,	ATGGDSTVETVSSK(48.73),
176562	651_S3	e_gw1.3.102.1	0	48.73	1	956	scaffold_3	2847429	2844316	-	4665	2847123:2847058,2846636:2846586,2846195:2846144,2844534:2844459,	ATGGDSTVETVSSK(48.73),
198745	651_S3	estExt_Genewise1.C_31831	0	48.73	1	955	scaffold_3	2847429	2844319	-	4664	2847123:2847058,2846636:2846586,2846195:2846144,2844534:2844459,	ATGGDSTVETVSSK(48.73),
208252	651_S3	estExt_GeneWisePlus.C_31830	0	48.73	1	956	scaffold_3	2847429	2844316	-	4665	2847123:2847058,2846636:2846586,2846195:2846144,2844534:2844459,	ATGGDSTVETVSSK(48.73),
208253	651_S3	estExt_GeneWisePlus.C_31831	0	48.73	1	956	scaffold_3	2847429	2844316	-	4665	2847123:2847058,2846636:2846586,2846195:2846144,2844534:2844459,	ATGGDSTVETVSSK(48.73),
55839	651_S3	estExt_fgenesh1_pm.C_30400	0	48.73	1	956	scaffold_3	2847429	2844316	-	4665	2847123:2847058,2846636:2846586,2846195:2846144,2844534:2844459,	ATGGDSTVETVSSK(48.73),
209168	647_S4	estExt_GeneWisePlus.C_41881	1	60.49	1	830	scaffold_4	2857062	2853978	-	4124	2856877:2856568,2856400:2856339,2855689:2855600,2854973:2854920,2854748:2854671,	TDTAPVIDLLPLGYSK(60.49),
39530	647_S4	fgenesh1_pg.C_scaffold_4000851	0	60.49	1	965	scaffold_4	2857062	2852764	-	4786	2856877:2856568,2856400:2856291,2855698:2855600,2854973:2854920,2854748:2854671,2853982:2853575,2853525:2853379,2853179:2852983,	TDTAPVIDLLPLGYSK(60.49),
128296	647_S4	gw1.4.752.1	0	60.49	1	149	scaffold_4	2853562	2852767	-	758	2853529:2853379,2853179:2852983,	TDTAPVIDLLPLGYSK(60.49),
199649	647_S4	estExt_Genewise1.C_41879	0	60.49	1	150	scaffold_4	2853562	2852764	-	759	2853529:2853379,2853179:2852983,	TDTAPVIDLLPLGYSK(60.49),
199651	647_S4	estExt_Genewise1.C_41881	0	60.49	1	809	scaffold_4	2856999	2853978	-	4006	2856877:2856568,2856400:2856339,2855689:2855600,2854973:2854920,2854748:2854671,	TDTAPVIDLLPLGYSK(60.49),
178149	647_S4	e_gw1.4.752.1	0	60.49	1	150	scaffold_4	2853562	2852764	-	759	2853529:2853379,2853179:2852983,	TDTAPVIDLLPLGYSK(60.49),
56089	647_S4	estExt_fgenesh1_pm.C_40407	0	60.49	1	965	scaffold_4	2857062	2852764	-	4786	2856877:2856568,2856400:2856291,2855698:2855600,2854973:2854920,2854748:2854671,2853982:2853575,2853525:2853379,2853179:2852983,	TDTAPVIDLLPLGYSK(60.49),
199650	647_S4	estExt_Genewise1.C_41880	0	60.49	1	150	scaffold_4	2853562	2852764	-	759	2853529:2853379,2853179:2852983,	TDTAPVIDLLPLGYSK(60.49),
179158	647_S4	e_gw1.4.841.1	0	60.49	1	830	scaffold_4	2857062	2853978	-	4124	2856877:2856568,2856400:2856339,2855689:2855600,2854973:2854920,2854748:2854671,	TDTAPVIDLLPLGYSK(60.49),
129404	647_S4	gw1.4.841.1	0	60.49	1	823	scaffold_4	2857041	2853978	-	4088	2856877:2856568,2856400:2856339,2855689:2855600,2854973:2854920,2854748:2854671,	TDTAPVIDLLPLGYSK(60.49),
143561	647_S4	gw1.4.1924.1	0	60.49	1	149	scaffold_4	2853562	2852767	-	758	2853529:2853379,2853179:2852983,	TDTAPVIDLLPLGYSK(60.49),
48187	647_S4	fgenesh1_pm.C_scaffold_4000418	0	60.49	1	965	scaffold_4	2857062	2852764	-	4786	2856877:2856568,2856400:2856291,2855698:2855600,2854973:2854920,2854748:2854671,2853982:2853575,2853525:2853379,2853179:2852983,	TDTAPVIDLLPLGYSK(60.49),
209166	647_S4	estExt_GeneWisePlus.C_41879	0	60.49	1	150	scaffold_4	2853562	2852764	-	759	2853529:2853379,2853179:2852983,	TDTAPVIDLLPLGYSK(60.49),
209167	647_S4	estExt_GeneWisePlus.C_41880	0	60.49	1	150	scaffold_4	2853562	2852764	-	759	2853529:2853379,2853179:2852983,	TDTAPVIDLLPLGYSK(60.49),
53100	647_S4	estExt_fgenesh1_pg.C_40838	0	60.49	1	965	scaffold_4	2857062	2852764	-	4786	2856877:2856568,2856400:2856291,2855698:2855600,2854973:2854920,2854748:2854671,2853982:2853575,2853525:2853379,2853179:2852983,	TDTAPVIDLLPLGYSK(60.49),
179906	647_S4	e_gw1.4.1924.1	0	60.49	1	150	scaffold_4	2853562	2852764	-	759	2853529:2853379,2853179:2852983,	TDTAPVIDLLPLGYSK(60.49),
52748	641_S3	estExt_fgenesh1_pg.C_30764	1	45.25	1	203	scaffold_3	2805142	2804144	-	974	2805021:2804739,2804402:2804297,	IDISGVDAQTIEK(45.25),
198727	641_S3	estExt_Genewise1.C_31803	0	45.25	1	203	scaffold_3	2805142	2804144	-	974	2805021:2804739,2804402:2804297,	IDISGVDAQTIEK(45.25),
208234	641_S3	estExt_GeneWisePlus.C_31802	0	45.25	1	203	scaffold_3	2805142	2804144	-	974	2805021:2804739,2804402:2804297,	IDISGVDAQTIEK(45.25),
176171	641_S3	e_gw1.3.1869.1	0	45.25	1	203	scaffold_3	2805142	2804144	-	974	2805021:2804739,2804402:2804297,	IDISGVDAQTIEK(45.25),
176576	641_S3	e_gw1.3.923.1	0	45.25	1	203	scaffold_3	2805142	2804144	-	974	2805021:2804739,2804402:2804297,	IDISGVDAQTIEK(45.25),
127407	641_S3	gw1.3.923.1	0	45.25	1	202	scaffold_3	2805142	2804147	-	973	2805021:2804739,2804402:2804297,	IDISGVDAQTIEK(45.25),
177813	641_S3	e_gw1.3.2367.1	0	45.25	1	202	scaffold_3	2805142	2804144	-	963	2805021:2804739,2804402:2804294,	IDISGVDAQTIEK(45.25),
38428	641_S3	fgenesh1_pg.C_scaffold_3000776	0	45.25	1	203	scaffold_3	2805142	2804144	-	974	2805021:2804739,2804402:2804297,	IDISGVDAQTIEK(45.25),
198726	641_S3	estExt_Genewise1.C_31802	0	45.25	1	203	scaffold_3	2805142	2804144	-	974	2805021:2804739,2804402:2804297,	IDISGVDAQTIEK(45.25),
47609	641_S3	fgenesh1_pm.C_scaffold_3000402	0	45.25	1	203	scaffold_3	2805142	2804144	-	974	2805021:2804739,2804402:2804297,	IDISGVDAQTIEK(45.25),
198728	641_S3	estExt_Genewise1.C_31804	0	45.25	1	203	scaffold_3	2805142	2804144	-	974	2805021:2804739,2804402:2804297,	IDISGVDAQTIEK(45.25),
137528	641_S3	gw1.3.1869.1	0	45.25	1	202	scaffold_3	2805142	2804147	-	973	2805021:2804739,2804402:2804297,	IDISGVDAQTIEK(45.25),
55833	641_S3	estExt_fgenesh1_pm.C_30392	0	45.25	1	203	scaffold_3	2805142	2804144	-	974	2805021:2804739,2804402:2804297,	IDISGVDAQTIEK(45.25),
208236	641_S3	estExt_GeneWisePlus.C_31804	0	45.25	1	203	scaffold_3	2805142	2804144	-	974	2805021:2804739,2804402:2804297,	IDISGVDAQTIEK(45.25),
208235	641_S3	estExt_GeneWisePlus.C_31803	0	45.25	1	203	scaffold_3	2805142	2804144	-	974	2805021:2804739,2804402:2804297,	IDISGVDAQTIEK(45.25),
143264	641_S3	gw1.3.2367.1	0	45.25	1	201	scaffold_3	2805142	2804147	-	962	2805021:2804739,2804402:2804294,	IDISGVDAQTIEK(45.25),
198715	636_S3	estExt_Genewise1.C_31783	1	70.21	1	221	scaffold_3	2790685	2789630	-	1053	2790644:2790566,2790525:2790266,2789897:2789845,	SYIVGDAPSQADVVTFK(70.21),
208224	636_S3	estExt_GeneWisePlus.C_31784	0	70.21	1	303	scaffold_3	2790685	2789384	-	1505	2790644:2790566,2790525:2790266,2789897:2789845,	SYIVGDAPSQADVVTFK(70.21),
198714	636_S3	estExt_Genewise1.C_31782	0	70.21	1	221	scaffold_3	2790685	2789630	-	1053	2790644:2790566,2790525:2790266,2789897:2789845,	SYIVGDAPSQADVVTFK(70.21),
198716	636_S3	estExt_Genewise1.C_31784	0	70.21	1	221	scaffold_3	2790685	2789630	-	1053	2790644:2790566,2790525:2790266,2789897:2789845,	SYIVGDAPSQADVVTFK(70.21),
52744	636_S3	estExt_fgenesh1_pg.C_30758	0	70.21	1	221	scaffold_3	2790685	2789630	-	1053	2790644:2790566,2790525:2790266,2789897:2789845,	SYIVGDAPSQADVVTFK(70.21),
208223	636_S3	estExt_GeneWisePlus.C_31783	0	70.21	1	303	scaffold_3	2790685	2789384	-	1505	2790644:2790566,2790525:2790266,2789897:2789845,	SYIVGDAPSQADVVTFK(70.21),
208222	636_S3	estExt_GeneWisePlus.C_31782	0	70.21	1	303	scaffold_3	2790685	2789384	-	1505	2790644:2790566,2790525:2790266,2789897:2789845,	SYIVGDAPSQADVVTFK(70.21),
177348	636_S3	e_gw1.3.2343.1	0	70.21	1	303	scaffold_3	2790685	2789384	-	1505	2790644:2790566,2790525:2790266,2789897:2789845,	SYIVGDAPSQADVVTFK(70.21),
143055	636_S3	gw1.3.2343.1	0	70.21	1	221	scaffold_3	2790685	2789630	-	1060	2790644:2790566,2790525:2790266,2789897:2789845,	SYIVGDAPSQADVVTFK(70.21),
38422	636_S3	fgenesh1_pg.C_scaffold_3000770	0	70.21	1	221	scaffold_3	2790685	2789630	-	1053	2790644:2790566,2790525:2790266,2789897:2789845,	SYIVGDAPSQADVVTFK(70.21),
177786	636_S3	e_gw1.3.1831.1	0	70.21	1	303	scaffold_3	2790685	2789384	-	1505	2790644:2790566,2790525:2790266,2789897:2789845,	SYIVGDAPSQADVVTFK(70.21),
137171	636_S3	gw1.3.1831.1	0	70.21	1	221	scaffold_3	2790685	2789630	-	1060	2790644:2790566,2790525:2790266,2789897:2789845,	SYIVGDAPSQADVVTFK(70.21),
206038	632_S1	estExt_GeneWisePlus.C_11783	1	41.83	1	204	scaffold_1	2349881	2350704	+	1000	2349909:2349982,2350069:2350132,2350530:2350602,	QPSALELEVAEAQGK(41.83),
172394	632_S1	e_gw1.1.957.1	0	41.83	1	203	scaffold_1	2349881	2350701	+	999	2349909:2349982,2350069:2350132,2350530:2350602,	QPSALELEVAEAQGK(41.83),
206039	632_S1	estExt_GeneWisePlus.C_11784	0	41.83	1	204	scaffold_1	2349881	2350704	+	1000	2349909:2349982,2350069:2350132,2350530:2350602,	QPSALELEVAEAQGK(41.83),
196549	632_S1	estExt_Genewise1.C_11783	0	41.83	1	204	scaffold_1	2349881	2350704	+	1000	2349909:2349982,2350069:2350132,2350530:2350602,	QPSALELEVAEAQGK(41.83),
170367	632_S1	e_gw1.1.958.1	0	41.83	1	202	scaffold_1	2349881	2350698	+	995	2349909:2349982,2350069:2350132,2350530:2350602,	QPSALELEVAEAQGK(41.83),
51948	632_S1	estExt_fgenesh1_pg.C_10742	0	41.83	1	204	scaffold_1	2349881	2350704	+	1000	2349909:2349982,2350069:2350132,2350530:2350602,	QPSALELEVAEAQGK(41.83),
170374	632_S1	e_gw1.1.2061.1	0	41.83	1	203	scaffold_1	2349881	2350701	+	999	2349909:2349982,2350069:2350132,2350530:2350602,	QPSALELEVAEAQGK(41.83),
137305	632_S1	gw1.1.2061.1	0	41.83	1	203	scaffold_1	2349881	2350701	+	999	2349909:2349982,2350069:2350132,2350530:2350602,	QPSALELEVAEAQGK(41.83),
36114	632_S1	fgenesh1_pg.C_scaffold_1000756	0	41.83	1	204	scaffold_1	2349881	2350704	+	1000	2349909:2349982,2350069:2350132,2350530:2350602,	QPSALELEVAEAQGK(41.83),
55411	632_S1	estExt_fgenesh1_pm.C_10404	0	41.83	1	204	scaffold_1	2349881	2350704	+	1000	2349909:2349982,2350069:2350132,2350530:2350602,	QPSALELEVAEAQGK(41.83),
206037	632_S1	estExt_GeneWisePlus.C_11782	0	41.83	1	204	scaffold_1	2349881	2350704	+	1000	2349909:2349982,2350069:2350132,2350530:2350602,	QPSALELEVAEAQGK(41.83),
196550	632_S1	estExt_Genewise1.C_11784	0	41.83	1	204	scaffold_1	2349881	2350704	+	1000	2349909:2349982,2350069:2350132,2350530:2350602,	QPSALELEVAEAQGK(41.83),
196548	632_S1	estExt_Genewise1.C_11782	0	41.83	1	204	scaffold_1	2349881	2350704	+	1000	2349909:2349982,2350069:2350132,2350530:2350602,	QPSALELEVAEAQGK(41.83),
46652	632_S1	fgenesh1_pm.C_scaffold_1000413	0	41.83	1	204	scaffold_1	2349881	2350704	+	1000	2349909:2349982,2350069:2350132,2350530:2350602,	QPSALELEVAEAQGK(41.83),
127381	632_S1	gw1.1.957.1	0	41.83	1	203	scaffold_1	2349881	2350701	+	999	2349909:2349982,2350069:2350132,2350530:2350602,	QPSALELEVAEAQGK(41.83),
127382	632_S1	gw1.1.958.1	0	41.83	1	202	scaffold_1	2349881	2350698	+	995	2349909:2349982,2350069:2350132,2350530:2350602,	QPSALELEVAEAQGK(41.83),
47598	626_S3	fgenesh1_pm.C_scaffold_3000391	0	33.83	1	156	scaffold_3	2749981	2750927	+	660	2750024:2750086,2750115:2750183,2750219:2750288,2750429:2750561,2750670:2750812,	VTIDAPLGVGSASR(33.83),
208210	626_S3	estExt_GeneWisePlus.C_31763	0	33.83	1	170	scaffold_3	2749981	2750927	+	700	2750024:2750086,2750115:2750183,2750219:2750288,2750429:2750482,2750502:2750562,2750666:2750718,2750739:2750804,	VTIDAPLGVGSASR(33.83),
198702	626_S3	estExt_Genewise1.C_31763	0	33.83	1	170	scaffold_3	2749981	2750927	+	700	2750024:2750086,2750115:2750183,2750219:2750288,2750429:2750482,2750502:2750562,2750666:2750718,2750739:2750804,	VTIDAPLGVGSASR(33.83),
38410	626_S3	fgenesh1_pg.C_scaffold_3000758	0	33.83	1	156	scaffold_3	2749981	2750927	+	660	2750024:2750086,2750115:2750183,2750219:2750288,2750429:2750561,2750670:2750812,	VTIDAPLGVGSASR(33.83),
178971	620_S4	e_gw1.4.831.1	1	57.19	1	1046	scaffold_4	2645682	2641931	-	4997	2645620:2645558,2645539:2645446,2645369:2645300,2645141:2645079,2644997:2644948,2644889:2644839,2644653:2644599,2643549:2643497,2643346:2643289,2642073:2642018,	INDIIDSVLQTGVQR(57.19),
39483	620_S4	fgenesh1_pg.C_scaffold_4000804	0	57.19	1	996	scaffold_4	2645673	2641931	-	4774	2645620:2645331,2645141:2644948,2644889:2644839,2644653:2644599,2643549:2643497,2643346:2643289,2642073:2642018,	INDIIDSVLQTGVQR(57.19),
179536	620_S4	e_gw1.4.853.1	0	57.19	1	961	scaffold_4	2645087	2641931	-	4667	2644889:2644839,2644653:2644599,2643549:2643497,2643346:2643289,2642073:2642018,	INDIIDSVLQTGVQR(57.19),
129286	620_S4	gw1.4.831.1	0	57.19	1	1045	scaffold_4	2645682	2641934	-	4996	2645620:2645558,2645539:2645446,2645369:2645300,2645141:2645079,2644997:2644948,2644889:2644839,2644653:2644599,2643549:2643497,2643346:2643289,2642073:2642018,	INDIIDSVLQTGVQR(57.19),
119261	620_S4	gw1.4.63.1	0	57.19	1	1040	scaffold_4	2645667	2641934	-	4969	2645620:2645558,2645539:2645446,2645369:2645300,2645141:2645079,2644997:2644948,2644889:2644839,2644653:2644599,2643549:2643497,2643346:2643289,2642073:2642018,	INDIIDSVLQTGVQR(57.19),
179643	620_S4	e_gw1.4.63.1	0	57.19	1	1041	scaffold_4	2645667	2641931	-	4970	2645620:2645558,2645539:2645446,2645369:2645300,2645141:2645079,2644997:2644948,2644889:2644839,2644653:2644599,2643549:2643497,2643346:2643289,2642073:2642018,	INDIIDSVLQTGVQR(57.19),
129596	620_S4	gw1.4.853.1	0	57.19	1	952	scaffold_4	2645063	2641934	-	4619	2644889:2644839,2644653:2644599,2643549:2643497,2643346:2643289,2642073:2642018,	INDIIDSVLQTGVQR(57.19),
198674	603_S3	estExt_Genewise1.C_31686	1	58.17	1	218	scaffold_3	2662464	2661687	-	1021	2662281:2662205,2662010:2661950,	QNIEQLLNYSQNEK(58.17),
143206	603_S3	gw1.3.2358.1	0	58.17	1	211	scaffold_3	2662461	2661690	-	1020	2662281:2662205,2662010:2661950,	QNIEQLLNYSQNEK(58.17),
198673	603_S3	estExt_Genewise1.C_31685	0	58.17	1	218	scaffold_3	2662464	2661687	-	1021	2662281:2662205,2662010:2661950,	QNIEQLLNYSQNEK(58.17),
208183	603_S3	estExt_GeneWisePlus.C_31687	0	58.17	1	218	scaffold_3	2662464	2661687	-	1021	2662281:2662205,2662010:2661950,	QNIEQLLNYSQNEK(58.17),
208181	603_S3	estExt_GeneWisePlus.C_31685	0	58.17	1	218	scaffold_3	2662464	2661687	-	1021	2662281:2662205,2662010:2661950,	QNIEQLLNYSQNEK(58.17),
52730	603_S3	estExt_fgenesh1_pg.C_30724	0	58.17	1	218	scaffold_3	2662464	2661687	-	1021	2662281:2662205,2662010:2661950,	QNIEQLLNYSQNEK(58.17),
47584	603_S3	fgenesh1_pm.C_scaffold_3000377	0	58.17	1	218	scaffold_3	2662464	2661687	-	1021	2662281:2662205,2662010:2661950,	QNIEQLLNYSQNEK(58.17),
127549	603_S3	gw1.3.941.1	0	58.17	1	211	scaffold_3	2662461	2661690	-	1020	2662281:2662205,2662010:2661950,	QNIEQLLNYSQNEK(58.17),
127275	603_S3	gw1.3.902.1	0	58.17	1	211	scaffold_3	2662461	2661690	-	1020	2662281:2662205,2662010:2661950,	QNIEQLLNYSQNEK(58.17),
38386	603_S3	fgenesh1_pg.C_scaffold_3000734	0	58.17	1	218	scaffold_3	2662464	2661687	-	1021	2662281:2662205,2662010:2661950,	QNIEQLLNYSQNEK(58.17),
55821	603_S3	estExt_fgenesh1_pm.C_30368	0	58.17	1	218	scaffold_3	2662464	2661687	-	1021	2662281:2662205,2662010:2661950,	QNIEQLLNYSQNEK(58.17),
208182	603_S3	estExt_GeneWisePlus.C_31686	0	58.17	1	218	scaffold_3	2662464	2661687	-	1021	2662281:2662205,2662010:2661950,	QNIEQLLNYSQNEK(58.17),
198675	603_S3	estExt_Genewise1.C_31687	0	58.17	1	218	scaffold_3	2662464	2661687	-	1021	2662281:2662205,2662010:2661950,	QNIEQLLNYSQNEK(58.17),
204683	60_S17	estExt_Genewise1.C_170156	1	39.26	1	117	scaffold_17	234650	235239	+	510	234708:234782,234844:234932,235063:235136,	LLEAEDNMNVQLK(39.26),
144021	60_S17	gw1.17.479.1	0	39.26	1	113	scaffold_17	234659	235236	+	493	234708:234782,234844:234932,235063:235136,	LLEAEDNMNVQLK(39.26),
54983	60_S17	estExt_fgenesh1_pg.C_170070	0	39.26	1	117	scaffold_17	234650	235239	+	510	234708:234782,234844:234932,235063:235136,	LLEAEDNMNVQLK(39.26),
45319	60_S17	fgenesh1_pg.C_scaffold_17000071	0	39.26	1	117	scaffold_17	234650	235239	+	510	234708:234782,234844:234932,235063:235136,	LLEAEDNMNVQLK(39.26),
57335	60_S17	estExt_fgenesh1_pm.C_170038	0	39.26	1	117	scaffold_17	234650	235239	+	510	234708:234782,234844:234932,235063:235136,	LLEAEDNMNVQLK(39.26),
51145	60_S17	fgenesh1_pm.C_scaffold_17000039	0	39.26	1	117	scaffold_17	234650	235239	+	510	234708:234782,234844:234932,235063:235136,	LLEAEDNMNVQLK(39.26),
204684	60_S17	estExt_Genewise1.C_170158	0	39.26	1	117	scaffold_17	234650	235239	+	510	234708:234782,234844:234932,235063:235136,	LLEAEDNMNVQLK(39.26),
214252	60_S17	estExt_GeneWisePlus.C_170156	0	39.26	1	117	scaffold_17	234650	235239	+	510	234708:234782,234844:234932,235063:235136,	LLEAEDNMNVQLK(39.26),
214254	60_S17	estExt_GeneWisePlus.C_170158	0	39.26	1	117	scaffold_17	234650	235239	+	510	234708:234782,234844:234932,235063:235136,	LLEAEDNMNVQLK(39.26),
128498	60_S17	gw1.17.207.1	0	39.26	1	116	scaffold_17	234650	235236	+	509	234708:234782,234844:234932,235063:235136,	LLEAEDNMNVQLK(39.26),
214253	60_S17	estExt_GeneWisePlus.C_170157	0	39.26	1	117	scaffold_17	234650	235239	+	510	234708:234782,234844:234932,235063:235136,	LLEAEDNMNVQLK(39.26),
193179	60_S17	e_gw1.17.397.1	0	39.26	1	116	scaffold_17	234650	235236	+	509	234708:234782,234844:234932,235063:235136,	LLEAEDNMNVQLK(39.26),
193300	60_S17	e_gw1.17.479.1	0	39.26	1	116	scaffold_17	234650	235236	+	509	234708:234782,234844:234932,235063:235136,	LLEAEDNMNVQLK(39.26),
138270	60_S17	gw1.17.397.1	0	39.26	1	116	scaffold_17	234650	235236	+	509	234708:234782,234844:234932,235063:235136,	LLEAEDNMNVQLK(39.26),
204682	60_S17	estExt_Genewise1.C_170155	0	39.26	1	117	scaffold_17	234650	235239	+	510	234708:234782,234844:234932,235063:235136,	LLEAEDNMNVQLK(39.26),
193139	60_S17	e_gw1.17.207.1	0	39.26	1	116	scaffold_17	234650	235236	+	509	234708:234782,234844:234932,235063:235136,	LLEAEDNMNVQLK(39.26),
201294	6_S8	estExt_Genewise1.C_80017	1	51.42	1	189	scaffold_8	24770	23946	-	884	24709:24645,24627:24575,24368:24312,24108:24027,	VSSYLQGVAAR(51.42),
201292	6_S8	estExt_Genewise1.C_80015	0	51.42	1	144	scaffold_8	24517	23946	-	691	24368:24312,24108:24027,	VSSYLQGVAAR(51.42),
184649	6_S8	e_gw1.8.490.1	0	51.42	1	144	scaffold_8	24517	23946	-	691	24368:24312,24108:24027,	VSSYLQGVAAR(51.42),
201293	6_S8	estExt_Genewise1.C_80016	0	51.42	1	144	scaffold_8	24517	23946	-	691	24368:24312,24108:24027,	VSSYLQGVAAR(51.42),
128014	6_S8	gw1.8.490.1	0	51.42	1	143	scaffold_8	24517	23949	-	690	24368:24312,24108:24027,	VSSYLQGVAAR(51.42),
185596	6_S8	e_gw1.8.999.1	0	51.42	1	189	scaffold_8	24770	23946	-	884	24709:24645,24627:24575,24368:24312,24108:24027,	VSSYLQGVAAR(51.42),
210820	6_S8	estExt_GeneWisePlus.C_80016	0	51.42	1	189	scaffold_8	24770	23946	-	884	24709:24645,24627:24575,24368:24312,24108:24027,	VSSYLQGVAAR(51.42),
53710	6_S8	estExt_fgenesh1_pg.C_80008	0	51.42	1	189	scaffold_8	24770	23946	-	884	24709:24645,24627:24575,24368:24312,24108:24027,	VSSYLQGVAAR(51.42),
210821	6_S8	estExt_GeneWisePlus.C_80017	0	51.42	1	144	scaffold_8	24517	23946	-	691	24368:24312,24108:24027,	VSSYLQGVAAR(51.42),
137570	6_S8	gw1.8.999.1	0	51.42	1	188	scaffold_8	24770	23949	-	883	24709:24645,24627:24575,24368:24312,24108:24027,	VSSYLQGVAAR(51.42),
210819	6_S8	estExt_GeneWisePlus.C_80015	0	51.42	1	144	scaffold_8	24517	23946	-	691	24368:24312,24108:24027,	VSSYLQGVAAR(51.42),
143323	6_S8	gw1.8.1277.1	0	51.42	1	162	scaffold_8	24574	23949	-	794	24368:24312,24108:24027,	VSSYLQGVAAR(51.42),
41457	6_S8	fgenesh1_pg.C_scaffold_8000008	0	51.42	1	189	scaffold_8	24770	23946	-	884	24709:24645,24627:24575,24368:24312,24108:24027,	VSSYLQGVAAR(51.42),
56503	6_S8	estExt_fgenesh1_pm.C_80005	0	51.42	1	189	scaffold_8	24770	23946	-	884	24709:24645,24627:24575,24368:24312,24108:24027,	VSSYLQGVAAR(51.42),
49186	6_S8	fgenesh1_pm.C_scaffold_8000005	0	51.42	1	189	scaffold_8	24770	23946	-	884	24709:24645,24627:24575,24368:24312,24108:24027,	VSSYLQGVAAR(51.42),
174046	599_S2	e_gw1.2.1052.1	1	56.48	1	94	scaffold_2	2779718	2779256	-	442	2779665:2779574,2779448:2779361,	SAVGLADNTAASR(56.48),
128360	599_S2	gw1.2.1052.1	0	56.48	1	93	scaffold_2	2779718	2779259	-	441	2779665:2779574,2779448:2779361,	SAVGLADNTAASR(56.48),
55611	584_S2	estExt_fgenesh1_pm.C_20188	1	44.55	1	309	scaffold_2	2701873	2703003	+	1514	2701952:2702029,2702193:2702261,2702470:2702525,	TAEANNTPETQIK(44.55),
126599	584_S2	gw1.2.866.1	0	44.55	1	311	scaffold_2	2701873	2703000	+	1507	2701952:2702029,2702202:2702261,2702470:2702525,	TAEANNTPETQIK(44.55),
197665	584_S2	estExt_Genewise1.C_21711	0	44.55	1	308	scaffold_2	2701873	2703000	+	1513	2701952:2702029,2702193:2702261,2702470:2702525,	TAEANNTPETQIK(44.55),
47090	584_S2	fgenesh1_pm.C_scaffold_2000200	0	44.55	1	303	scaffold_2	2701873	2703003	+	1481	2701952:2702029,2702175:2702261,2702470:2702525,	TAEANNTPETQIK(44.55),
197666	584_S2	estExt_Genewise1.C_21712	0	44.55	1	308	scaffold_2	2701873	2703000	+	1513	2701952:2702029,2702193:2702261,2702470:2702525,	TAEANNTPETQIK(44.55),
52366	584_S2	estExt_fgenesh1_pg.C_20673	0	44.55	1	309	scaffold_2	2701873	2703003	+	1514	2701952:2702029,2702193:2702261,2702470:2702525,	TAEANNTPETQIK(44.55),
197667	584_S2	estExt_Genewise1.C_21713	0	44.55	1	308	scaffold_2	2701873	2703000	+	1513	2701952:2702029,2702193:2702261,2702470:2702525,	TAEANNTPETQIK(44.55),
135934	584_S2	gw1.2.1866.1	0	44.55	1	310	scaffold_2	2701873	2703000	+	1509	2701952:2702029,2702199:2702261,2702470:2702525,	TAEANNTPETQIK(44.55),
142241	584_S2	gw1.2.2517.1	0	44.55	1	310	scaffold_2	2701873	2703000	+	1509	2701952:2702029,2702199:2702261,2702470:2702525,	TAEANNTPETQIK(44.55),
207168	584_S2	estExt_GeneWisePlus.C_21713	0	44.55	1	308	scaffold_2	2701873	2703000	+	1513	2701952:2702029,2702193:2702261,2702470:2702525,	TAEANNTPETQIK(44.55),
207166	584_S2	estExt_GeneWisePlus.C_21711	0	44.55	1	308	scaffold_2	2701873	2703000	+	1513	2701952:2702029,2702193:2702261,2702470:2702525,	TAEANNTPETQIK(44.55),
37257	584_S2	fgenesh1_pg.C_scaffold_2000686	0	44.55	1	303	scaffold_2	2701873	2703003	+	1481	2701952:2702029,2702175:2702261,2702470:2702525,	TAEANNTPETQIK(44.55),
207167	584_S2	estExt_GeneWisePlus.C_21712	0	44.55	1	308	scaffold_2	2701873	2703000	+	1513	2701952:2702029,2702193:2702261,2702470:2702525,	TAEANNTPETQIK(44.55),
55609	577_S2	estExt_fgenesh1_pm.C_20185	1	48.09	1	581	scaffold_2	2673976	2675913	+	2826	2674102:2674227,2674389:2674456,	SPASTLQILGAEK(48.09),
37248	577_S2	fgenesh1_pg.C_scaffold_2000677	0	48.09	1	581	scaffold_2	2673976	2675913	+	2826	2674102:2674227,2674389:2674456,	SPASTLQILGAEK(48.09),
139786	577_S2	gw1.2.2268.1	0	48.09	1	577	scaffold_2	2673976	2675901	+	2809	2674102:2674227,2674389:2674456,	SPASTLQILGAEK(48.09),
207155	577_S2	estExt_GeneWisePlus.C_21692	0	48.09	1	580	scaffold_2	2673976	2675910	+	2825	2674102:2674227,2674389:2674456,	SPASTLQILGAEK(48.09),
197654	577_S2	estExt_Genewise1.C_21692	0	48.09	1	580	scaffold_2	2673976	2675910	+	2825	2674102:2674227,2674389:2674456,	SPASTLQILGAEK(48.09),
173954	577_S2	e_gw1.2.328.1	0	48.09	1	580	scaffold_2	2673976	2675910	+	2825	2674102:2674227,2674389:2674456,	SPASTLQILGAEK(48.09),
47086	577_S2	fgenesh1_pm.C_scaffold_2000196	0	48.09	1	581	scaffold_2	2673976	2675913	+	2826	2674102:2674227,2674389:2674456,	SPASTLQILGAEK(48.09),
207154	577_S2	estExt_GeneWisePlus.C_21691	0	48.09	1	579	scaffold_2	2673976	2675907	+	2820	2674102:2674227,2674389:2674456,	SPASTLQILGAEK(48.09),
197653	577_S2	estExt_Genewise1.C_21691	0	48.09	1	579	scaffold_2	2673976	2675907	+	2820	2674102:2674227,2674389:2674456,	SPASTLQILGAEK(48.09),
52364	577_S2	estExt_fgenesh1_pg.C_20665	0	48.09	1	581	scaffold_2	2673976	2675913	+	2826	2674102:2674227,2674389:2674456,	SPASTLQILGAEK(48.09),
131851	577_S2	gw1.2.1466.1	0	48.09	1	579	scaffold_2	2673976	2675907	+	2820	2674102:2674227,2674389:2674456,	SPASTLQILGAEK(48.09),
197652	577_S2	estExt_Genewise1.C_21690	0	48.09	1	577	scaffold_2	2673976	2675901	+	2809	2674102:2674227,2674389:2674456,	SPASTLQILGAEK(48.09),
121289	577_S2	gw1.2.328.1	0	48.09	1	580	scaffold_2	2673976	2675910	+	2825	2674102:2674227,2674389:2674456,	SPASTLQILGAEK(48.09),
175270	577_S2	e_gw1.2.1466.1	0	48.09	1	579	scaffold_2	2673976	2675907	+	2820	2674102:2674227,2674389:2674456,	SPASTLQILGAEK(48.09),
173965	577_S2	e_gw1.2.2268.1	0	48.09	1	577	scaffold_2	2673976	2675901	+	2809	2674102:2674227,2674389:2674456,	SPASTLQILGAEK(48.09),
207153	577_S2	estExt_GeneWisePlus.C_21690	0	48.09	1	577	scaffold_2	2673976	2675901	+	2809	2674102:2674227,2674389:2674456,	SPASTLQILGAEK(48.09),
198624	573_S3	estExt_Genewise1.C_31600	1	60.09	1	122	scaffold_3	2385034	2385573	+	572	2385059:2385130,2385163:2385263,	FDASGPVQAAVR(60.09),
176768	573_S3	e_gw1.3.1931.1	0	60.09	1	112	scaffold_3	2385034	2385543	+	526	2385059:2385130,2385163:2385263,	FDASGPVQAAVR(60.09),
208131	573_S3	estExt_GeneWisePlus.C_31600	0	60.09	1	122	scaffold_3	2385034	2385573	+	572	2385059:2385130,2385163:2385263,	FDASGPVQAAVR(60.09),
208132	573_S3	estExt_GeneWisePlus.C_31601	0	60.09	1	122	scaffold_3	2385034	2385573	+	572	2385059:2385130,2385163:2385263,	FDASGPVQAAVR(60.09),
52709	573_S3	estExt_fgenesh1_pg.C_30685	0	60.09	1	122	scaffold_3	2385034	2385573	+	572	2385059:2385130,2385163:2385263,	FDASGPVQAAVR(60.09),
47557	573_S3	fgenesh1_pm.C_scaffold_3000350	0	60.09	1	122	scaffold_3	2385034	2385573	+	572	2385059:2385130,2385163:2385263,	FDASGPVQAAVR(60.09),
175930	573_S3	e_gw1.3.1028.1	0	60.09	1	121	scaffold_3	2385034	2385570	+	571	2385059:2385130,2385163:2385263,	FDASGPVQAAVR(60.09),
198626	573_S3	estExt_Genewise1.C_31602	0	60.09	1	122	scaffold_3	2385034	2385573	+	572	2385059:2385130,2385163:2385263,	FDASGPVQAAVR(60.09),
138040	573_S3	gw1.3.1931.1	0	60.09	1	112	scaffold_3	2385034	2385543	+	526	2385059:2385130,2385163:2385263,	FDASGPVQAAVR(60.09),
128460	573_S3	gw1.3.1028.1	0	60.09	1	121	scaffold_3	2385034	2385570	+	571	2385059:2385130,2385163:2385263,	FDASGPVQAAVR(60.09),
38347	573_S3	fgenesh1_pg.C_scaffold_3000695	0	60.09	1	122	scaffold_3	2385034	2385573	+	572	2385059:2385130,2385163:2385263,	FDASGPVQAAVR(60.09),
198625	573_S3	estExt_Genewise1.C_31601	0	60.09	1	122	scaffold_3	2385034	2385573	+	572	2385059:2385130,2385163:2385263,	FDASGPVQAAVR(60.09),
55804	573_S3	estExt_fgenesh1_pm.C_30341	0	60.09	1	122	scaffold_3	2385034	2385573	+	572	2385059:2385130,2385163:2385263,	FDASGPVQAAVR(60.09),
179599	572_S4	e_gw1.4.773.1	1	34.29	1	81	scaffold_4	2480543	2480871	+	410	2480607:2480691,	VLAVDLLNPAPQAEAR(34.29),
179039	572_S4	e_gw1.4.1528.1	0	34.29	1	81	scaffold_4	2480543	2480871	+	410	2480607:2480691,	VLAVDLLNPAPQAEAR(34.29),
128557	572_S4	gw1.4.773.1	0	34.29	1	81	scaffold_4	2480543	2480871	+	410	2480607:2480691,	VLAVDLLNPAPQAEAR(34.29),
128417	572_S4	gw1.4.765.1	0	34.29	1	81	scaffold_4	2480543	2480871	+	410	2480607:2480691,	VLAVDLLNPAPQAEAR(34.29),
179602	572_S4	e_gw1.4.765.1	0	34.29	1	81	scaffold_4	2480543	2480871	+	410	2480607:2480691,	VLAVDLLNPAPQAEAR(34.29),
138387	572_S4	gw1.4.1528.1	0	34.29	1	81	scaffold_4	2480543	2480871	+	410	2480607:2480691,	VLAVDLLNPAPQAEAR(34.29),
52362	572_S2	estExt_fgenesh1_pg.C_20660	1	48.99	1	299	scaffold_2	2662548	2663516	+	1530	2662719:2662789,	FTPGNFTNYITR(48.99),
207148	572_S2	estExt_GeneWisePlus.C_21676	0	48.99	1	299	scaffold_2	2662548	2663516	+	1523	2662719:2662789,	FTPGNFTNYITR(48.99),
197647	572_S2	estExt_Genewise1.C_21676	0	48.99	1	299	scaffold_2	2662548	2663516	+	1523	2662719:2662789,	FTPGNFTNYITR(48.99),
136638	572_S2	gw1.2.1930.1	0	48.99	1	285	scaffold_2	2662548	2663513	+	1431	2662719:2662789,2663304:2663342,	FTPGNFTNYITR(48.99),
175555	572_S2	e_gw1.2.1930.1	0	48.99	1	285	scaffold_2	2662548	2663513	+	1431	2662719:2662789,2663304:2663342,	FTPGNFTNYITR(48.99),
174364	572_S2	e_gw1.2.802.1	0	48.99	1	298	scaffold_2	2662548	2663513	+	1522	2662719:2662789,	FTPGNFTNYITR(48.99),
47083	572_S2	fgenesh1_pm.C_scaffold_2000193	0	48.99	1	299	scaffold_2	2662548	2663516	+	1530	2662719:2662789,	FTPGNFTNYITR(48.99),
126071	572_S2	gw1.2.802.1	0	48.99	1	298	scaffold_2	2662548	2663513	+	1522	2662719:2662789,	FTPGNFTNYITR(48.99),
55607	572_S2	estExt_fgenesh1_pm.C_20182	0	48.99	1	299	scaffold_2	2662548	2663516	+	1530	2662719:2662789,	FTPGNFTNYITR(48.99),
37243	572_S2	fgenesh1_pg.C_scaffold_2000672	0	48.99	1	299	scaffold_2	2662548	2663516	+	1530	2662719:2662789,	FTPGNFTNYITR(48.99),
207147	572_S2	estExt_GeneWisePlus.C_21675	0	48.99	1	299	scaffold_2	2662548	2663516	+	1523	2662719:2662789,	FTPGNFTNYITR(48.99),
197646	572_S2	estExt_Genewise1.C_21675	0	48.99	1	299	scaffold_2	2662548	2663516	+	1523	2662719:2662789,	FTPGNFTNYITR(48.99),
207146	572_S2	estExt_GeneWisePlus.C_21674	0	48.99	1	286	scaffold_2	2662548	2663516	+	1432	2662719:2662789,2663304:2663342,	FTPGNFTNYITR(48.99),
175544	572_S2	e_gw1.2.2538.1	0	48.99	1	298	scaffold_2	2662548	2663513	+	1522	2662719:2662789,	FTPGNFTNYITR(48.99),
197645	572_S2	estExt_Genewise1.C_21674	0	48.99	1	286	scaffold_2	2662548	2663516	+	1432	2662719:2662789,2663304:2663342,	FTPGNFTNYITR(48.99),
142520	572_S2	gw1.2.2538.1	0	48.99	1	298	scaffold_2	2662548	2663513	+	1522	2662719:2662789,	FTPGNFTNYITR(48.99),
52705	567_S3	estExt_fgenesh1_pg.C_30680	1	56.06	1	441	scaffold_3	2370510	2368923	-	2139	2370343:2370286,2370256:2370175,2369911:2369849,2369168:2369108,	AGDNSGLLLR(56.06),
208117	567_S3	estExt_GeneWisePlus.C_31583	0	56.06	1	382	scaffold_3	2370510	2369161	-	1857	2370343:2370286,2370256:2370175,2369911:2369849,	AGDNSGLLLR(56.06),
198609	567_S3	estExt_Genewise1.C_31582	0	56.06	1	382	scaffold_3	2370510	2369161	-	1857	2370343:2370286,2370256:2370175,2369911:2369849,	AGDNSGLLLR(56.06),
55800	567_S3	estExt_fgenesh1_pm.C_30337	0	56.06	1	441	scaffold_3	2370510	2368923	-	2139	2370343:2370286,2370256:2370175,2369911:2369849,2369168:2369108,	AGDNSGLLLR(56.06),
198610	567_S3	estExt_Genewise1.C_31583	0	56.06	1	438	scaffold_3	2370510	2368932	-	2128	2370343:2370286,2370256:2370175,2369911:2369849,2369168:2369108,	AGDNSGLLLR(56.06),
133441	567_S3	gw1.3.1509.1	0	56.06	1	460	scaffold_3	2370510	2368926	-	2213	2370343:2370286,2370256:2370175,2369911:2369849,	AGDNSGLLLR(56.06),
38342	567_S3	fgenesh1_pg.C_scaffold_3000690	0	56.06	1	441	scaffold_3	2370510	2368923	-	2139	2370343:2370286,2370256:2370175,2369911:2369849,2369168:2369108,	AGDNSGLLLR(56.06),
141086	567_S3	gw1.3.2181.1	0	56.06	1	438	scaffold_3	2370510	2368932	-	2128	2370343:2370286,2370256:2370175,2369911:2369849,2369168:2369108,	AGDNSGLLLR(56.06),
208115	567_S3	estExt_GeneWisePlus.C_31581	0	56.06	1	441	scaffold_3	2370510	2368923	-	2139	2370343:2370286,2370256:2370175,2369911:2369849,2369168:2369108,	AGDNSGLLLR(56.06),
123640	567_S3	gw1.3.541.1	0	56.06	1	440	scaffold_3	2370510	2368926	-	2138	2370343:2370286,2370256:2370175,2369911:2369849,2369168:2369108,	AGDNSGLLLR(56.06),
198608	567_S3	estExt_Genewise1.C_31581	0	56.06	1	440	scaffold_3	2370510	2368926	-	2138	2370343:2370286,2370256:2370175,2369911:2369849,2369168:2369108,	AGDNSGLLLR(56.06),
176087	567_S3	e_gw1.3.2181.1	0	56.06	1	441	scaffold_3	2370510	2368923	-	2139	2370343:2370286,2370256:2370175,2369911:2369849,2369168:2369108,	AGDNSGLLLR(56.06),
177134	567_S3	e_gw1.3.541.1	0	56.06	1	441	scaffold_3	2370510	2368923	-	2139	2370343:2370286,2370256:2370175,2369911:2369849,2369168:2369108,	AGDNSGLLLR(56.06),
208116	567_S3	estExt_GeneWisePlus.C_31582	0	56.06	1	441	scaffold_3	2370510	2368923	-	2139	2370343:2370286,2370256:2370175,2369911:2369849,2369168:2369108,	AGDNSGLLLR(56.06),
47553	567_S3	fgenesh1_pm.C_scaffold_3000346	0	56.06	1	441	scaffold_3	2370510	2368923	-	2139	2370343:2370286,2370256:2370175,2369911:2369849,2369168:2369108,	AGDNSGLLLR(56.06),
54702	56_S14	estExt_fgenesh1_pg.C_140070	1	40.35	1	310	scaffold_14	290957	289890	-	1502	290839:290772,290588:290520,	IAEEAGAAAVMALER(40.35),
142263	56_S14	gw1.14.609.1	0	40.35	1	307	scaffold_14	290951	289893	-	1492	290839:290772,290588:290520,	IAEEAGAAAVMALER(40.35),
125911	56_S14	gw1.14.196.1	0	40.35	1	304	scaffold_14	290942	289893	-	1478	290839:290772,290588:290520,	IAEEAGAAAVMALER(40.35),
50687	56_S14	fgenesh1_pm.C_scaffold_14000039	0	40.35	1	310	scaffold_14	290957	289890	-	1502	290839:290772,290588:290520,	IAEEAGAAAVMALER(40.35),
213472	56_S14	estExt_GeneWisePlus.C_140171	0	40.35	1	310	scaffold_14	290957	289890	-	1502	290839:290772,290588:290520,	IAEEAGAAAVMALER(40.35),
191659	56_S14	e_gw1.14.196.1	0	40.35	1	310	scaffold_14	290957	289890	-	1502	290839:290772,290588:290520,	IAEEAGAAAVMALER(40.35),
191721	56_S14	e_gw1.14.447.1	0	40.35	1	310	scaffold_14	290957	289890	-	1502	290839:290772,290588:290520,	IAEEAGAAAVMALER(40.35),
135918	56_S14	gw1.14.447.1	0	40.35	1	301	scaffold_14	290933	289893	-	1460	290839:290772,290588:290520,	IAEEAGAAAVMALER(40.35),
213474	56_S14	estExt_GeneWisePlus.C_140173	0	40.35	1	310	scaffold_14	290957	289890	-	1502	290839:290772,290588:290520,	IAEEAGAAAVMALER(40.35),
203915	56_S14	estExt_Genewise1.C_140171	0	40.35	1	309	scaffold_14	290957	289893	-	1501	290839:290772,290588:290520,	IAEEAGAAAVMALER(40.35),
44437	56_S14	fgenesh1_pg.C_scaffold_14000073	0	40.35	1	310	scaffold_14	290957	289890	-	1502	290839:290772,290588:290520,	IAEEAGAAAVMALER(40.35),
57141	56_S14	estExt_fgenesh1_pm.C_140036	0	40.35	1	310	scaffold_14	290957	289890	-	1502	290839:290772,290588:290520,	IAEEAGAAAVMALER(40.35),
213473	56_S14	estExt_GeneWisePlus.C_140172	0	40.35	1	310	scaffold_14	290957	289890	-	1502	290839:290772,290588:290520,	IAEEAGAAAVMALER(40.35),
203916	56_S14	estExt_Genewise1.C_140172	0	40.35	1	309	scaffold_14	290957	289893	-	1501	290839:290772,290588:290520,	IAEEAGAAAVMALER(40.35),
191761	56_S14	e_gw1.14.609.1	0	40.35	1	310	scaffold_14	290957	289890	-	1502	290839:290772,290588:290520,	IAEEAGAAAVMALER(40.35),
203917	56_S14	estExt_Genewise1.C_140173	0	40.35	1	309	scaffold_14	290957	289893	-	1501	290839:290772,290588:290520,	IAEEAGAAAVMALER(40.35),
209010	554_S4	estExt_GeneWisePlus.C_41567	1	42.55	1	364	scaffold_4	2426257	2425055	-	1811	2426228:2426174,2425915:2425861,	LGAPSAPAQAIR(42.55),
133834	554_S4	gw1.4.1209.1	0	42.55	1	354	scaffold_4	2426175	2425058	-	1786	2425915:2425861,	LGAPSAPAQAIR(42.55),
39410	554_S4	fgenesh1_pg.C_scaffold_4000731	0	42.55	1	364	scaffold_4	2426257	2425055	-	1811	2426228:2426174,2425915:2425861,	LGAPSAPAQAIR(42.55),
124918	554_S4	gw1.4.501.1	0	42.55	1	363	scaffold_4	2426257	2425058	-	1810	2426228:2426174,2425915:2425861,	LGAPSAPAQAIR(42.55),
135065	554_S4	gw1.4.1284.1	0	42.55	1	363	scaffold_4	2426257	2425058	-	1810	2426228:2426174,2425915:2425861,	LGAPSAPAQAIR(42.55),
179442	554_S4	e_gw1.4.501.1	0	42.55	1	364	scaffold_4	2426257	2425055	-	1811	2426228:2426174,2425915:2425861,	LGAPSAPAQAIR(42.55),
199497	554_S4	estExt_Genewise1.C_41565	0	42.55	1	363	scaffold_4	2426257	2425058	-	1810	2426228:2426174,2425915:2425861,	LGAPSAPAQAIR(42.55),
199498	554_S4	estExt_Genewise1.C_41566	0	42.55	1	363	scaffold_4	2426257	2425058	-	1810	2426228:2426174,2425915:2425861,	LGAPSAPAQAIR(42.55),
209009	554_S4	estExt_GeneWisePlus.C_41566	0	42.55	1	364	scaffold_4	2426257	2425055	-	1811	2426228:2426174,2425915:2425861,	LGAPSAPAQAIR(42.55),
199499	554_S4	estExt_Genewise1.C_41567	0	42.55	1	363	scaffold_4	2426257	2425058	-	1810	2426228:2426174,2425915:2425861,	LGAPSAPAQAIR(42.55),
53044	554_S4	estExt_fgenesh1_pg.C_40718	0	42.55	1	364	scaffold_4	2426257	2425055	-	1811	2426228:2426174,2425915:2425861,	LGAPSAPAQAIR(42.55),
48108	554_S4	fgenesh1_pm.C_scaffold_4000339	0	42.55	1	364	scaffold_4	2426257	2425055	-	1811	2426228:2426174,2425915:2425861,	LGAPSAPAQAIR(42.55),
209008	554_S4	estExt_GeneWisePlus.C_41565	0	42.55	1	364	scaffold_4	2426257	2425055	-	1811	2426228:2426174,2425915:2425861,	LGAPSAPAQAIR(42.55),
56044	554_S4	estExt_fgenesh1_pm.C_40328	0	42.55	1	364	scaffold_4	2426257	2425055	-	1811	2426228:2426174,2425915:2425861,	LGAPSAPAQAIR(42.55),
178857	554_S4	e_gw1.4.1284.1	0	42.55	1	364	scaffold_4	2426257	2425055	-	1811	2426228:2426174,2425915:2425861,	LGAPSAPAQAIR(42.55),
199485	543_S4	estExt_Genewise1.C_41547	1	51.74	1	102	scaffold_4	2393493	2394112	+	433	2393542:2393735,2393902:2393965,2394032:2394086,	IASPNAIGAAK(51.74),
208994	543_S4	estExt_GeneWisePlus.C_41545	0	51.74	1	102	scaffold_4	2393493	2394112	+	433	2393542:2393735,2393902:2393965,2394032:2394086,	IASPNAIGAAK(51.74),
128443	543_S4	gw1.4.769.1	0	51.74	1	101	scaffold_4	2393493	2394109	+	432	2393542:2393735,2393902:2393965,2394032:2394086,	IASPNAIGAAK(51.74),
199483	543_S4	estExt_Genewise1.C_41545	0	51.74	1	102	scaffold_4	2393493	2394112	+	433	2393542:2393735,2393902:2393965,2394032:2394086,	IASPNAIGAAK(51.74),
199484	543_S4	estExt_Genewise1.C_41546	0	51.74	1	108	scaffold_4	2393493	2394109	+	466	2393542:2393735,2393902:2393965,2394036:2394069,	IASPNAIGAAK(51.74),
53039	543_S4	estExt_fgenesh1_pg.C_40705	0	51.74	1	102	scaffold_4	2393493	2394112	+	433	2393542:2393735,2393902:2393965,2394032:2394086,	IASPNAIGAAK(51.74),
208995	543_S4	estExt_GeneWisePlus.C_41546	0	51.74	1	108	scaffold_4	2393493	2394109	+	466	2393542:2393735,2393902:2393965,2394036:2394069,	IASPNAIGAAK(51.74),
39397	543_S4	fgenesh1_pg.C_scaffold_4000718	0	51.74	1	102	scaffold_4	2393493	2394112	+	433	2393542:2393735,2393902:2393965,2394032:2394086,	IASPNAIGAAK(51.74),
178851	543_S4	e_gw1.4.1526.1	0	51.74	1	108	scaffold_4	2393493	2394109	+	466	2393542:2393735,2393902:2393965,2394036:2394069,	IASPNAIGAAK(51.74),
138345	543_S4	gw1.4.1526.1	0	51.74	1	108	scaffold_4	2393493	2394109	+	466	2393542:2393735,2393902:2393965,2394036:2394069,	IASPNAIGAAK(51.74),
208996	543_S4	estExt_GeneWisePlus.C_41547	0	51.74	1	102	scaffold_4	2393493	2394112	+	433	2393542:2393735,2393902:2393965,2394032:2394086,	IASPNAIGAAK(51.74),
48102	543_S4	fgenesh1_pm.C_scaffold_4000333	0	51.74	1	102	scaffold_4	2393493	2394112	+	433	2393542:2393735,2393902:2393965,2394032:2394086,	IASPNAIGAAK(51.74),
56039	543_S4	estExt_fgenesh1_pm.C_40322	0	51.74	1	102	scaffold_4	2393493	2394112	+	433	2393542:2393735,2393902:2393965,2394032:2394086,	IASPNAIGAAK(51.74),
178020	543_S4	e_gw1.4.769.1	0	51.74	1	101	scaffold_4	2393493	2394109	+	432	2393542:2393735,2393902:2393965,2394032:2394086,	IASPNAIGAAK(51.74),
204675	54_S17	estExt_Genewise1.C_170142	0	45.04	1	518	scaffold_17	202422	205119	+	2656	202564:202727,202794:203672,204511:204569,204638:204684,	ASDQQIAAYR(45.04),
45311	54_S17	fgenesh1_pg.C_scaffold_17000063	0	45.04	1	738	scaffold_17	202230	205119	+	3855	202282:202422,202564:202727,202794:202942,203558:203672,204511:204569,204638:204684,	ASDQQIAAYR(45.04),
54980	54_S17	estExt_fgenesh1_pg.C_170063	0	45.04	1	738	scaffold_17	202230	205119	+	3855	202282:202422,202564:202727,202794:202942,203558:203672,204511:204569,204638:204684,	ASDQQIAAYR(45.04),
204674	54_S17	estExt_Genewise1.C_170141	0	45.04	1	518	scaffold_17	202422	205119	+	2656	202564:202727,202794:203672,204511:204569,204638:204684,	ASDQQIAAYR(45.04),
204673	54_S17	estExt_Genewise1.C_170140	0	45.04	1	518	scaffold_17	202422	205119	+	2656	202564:202727,202794:203672,204511:204569,204638:204684,	ASDQQIAAYR(45.04),
183027	53_S6	e_gw1.6.586.1	0	44.27	1	39	scaffold_6	174486	175047	+	160	174516:174772,174829:175015,	AGFAGDDAPR(44.27),
128554	53_S6	gw1.6.588.1	0	44.27	1	55	scaffold_6	174486	175169	+	216	174516:174772,174829:175015,175047:175120,	AGFAGDDAPR(44.27),
182370	53_S6	e_gw1.6.587.1	0	44.27	1	49	scaffold_6	174486	175151	+	184	174516:174772,174829:175015,175047:175120,	AGFAGDDAPR(44.27),
128525	53_S6	gw1.6.587.1	0	44.27	1	49	scaffold_6	174486	175151	+	184	174516:174772,174829:175015,175047:175120,	AGFAGDDAPR(44.27),
128487	53_S6	gw1.6.586.1	0	44.27	1	39	scaffold_6	174486	175047	+	160	174516:174772,174829:175015,	AGFAGDDAPR(44.27),
183165	53_S6	e_gw1.6.588.1	0	44.27	1	55	scaffold_6	174486	175169	+	216	174516:174772,174829:175015,175047:175120,	AGFAGDDAPR(44.27),
196413	527_S1	estExt_Genewise1.C_11500	1	35.92	1	326	scaffold_1	1967368	1966324	-	1710	1966959:1966894,	AIGVSNWTIEGLEK(35.92),
55377	527_S1	estExt_fgenesh1_pm.C_10337	0	35.92	1	326	scaffold_1	1967368	1966324	-	1710	1966959:1966894,	AIGVSNWTIEGLEK(35.92),
205900	527_S1	estExt_GeneWisePlus.C_11500	0	35.92	1	326	scaffold_1	1967368	1966324	-	1710	1966959:1966894,	AIGVSNWTIEGLEK(35.92),
46584	527_S1	fgenesh1_pm.C_scaffold_1000345	0	35.92	1	326	scaffold_1	1967368	1966324	-	1710	1966959:1966894,	AIGVSNWTIEGLEK(35.92),
205901	527_S1	estExt_GeneWisePlus.C_11501	0	35.92	1	326	scaffold_1	1967368	1966324	-	1710	1966959:1966894,	AIGVSNWTIEGLEK(35.92),
35990	527_S1	fgenesh1_pg.C_scaffold_1000632	0	35.92	1	326	scaffold_1	1967368	1966324	-	1710	1966959:1966894,	AIGVSNWTIEGLEK(35.92),
135591	527_S1	gw1.1.1860.1	0	35.92	1	325	scaffold_1	1967368	1966327	-	1709	1966959:1966894,	AIGVSNWTIEGLEK(35.92),
51897	527_S1	estExt_fgenesh1_pg.C_10621	0	35.92	1	326	scaffold_1	1967368	1966324	-	1710	1966959:1966894,	AIGVSNWTIEGLEK(35.92),
125560	527_S1	gw1.1.752.1	0	35.92	1	325	scaffold_1	1967368	1966327	-	1709	1966959:1966894,	AIGVSNWTIEGLEK(35.92),
196414	527_S1	estExt_Genewise1.C_11501	0	35.92	1	326	scaffold_1	1967368	1966324	-	1710	1966959:1966894,	AIGVSNWTIEGLEK(35.92),
170693	527_S1	e_gw1.1.759.1	0	35.92	1	326	scaffold_1	1967368	1966324	-	1710	1966959:1966894,	AIGVSNWTIEGLEK(35.92),
196415	527_S1	estExt_Genewise1.C_11502	0	35.92	1	326	scaffold_1	1967368	1966324	-	1710	1966959:1966894,	AIGVSNWTIEGLEK(35.92),
170923	527_S1	e_gw1.1.752.1	0	35.92	1	326	scaffold_1	1967368	1966324	-	1710	1966959:1966894,	AIGVSNWTIEGLEK(35.92),
205902	527_S1	estExt_GeneWisePlus.C_11502	0	35.92	1	326	scaffold_1	1967368	1966324	-	1710	1966959:1966894,	AIGVSNWTIEGLEK(35.92),
125621	527_S1	gw1.1.759.1	0	35.92	1	316	scaffold_1	1967362	1966348	-	1668	1966959:1966894,	AIGVSNWTIEGLEK(35.92),
171059	527_S1	e_gw1.1.1860.1	0	35.92	1	326	scaffold_1	1967368	1966324	-	1710	1966959:1966894,	AIGVSNWTIEGLEK(35.92),
209881	524_S5	estExt_GeneWisePlus.C_51489	1	36.01	1	1027	scaffold_5	2106377	2103238	-	5366	2106135:2106078,	RGSSLIGR(36.01),
180139	524_S5	e_gw1.5.780.1	0	36.01	1	1027	scaffold_5	2106377	2103238	-	5366	2106135:2106078,	RGSSLIGR(36.01),
53349	524_S5	estExt_fgenesh1_pg.C_50602	0	36.01	1	991	scaffold_5	2113320	2103238	-	5124	2113282:2106286,2106135:2106078,2105555:2105502,	RGSSLIGR(36.01),
180384	524_S5	e_gw1.5.40.1	0	36.01	1	1027	scaffold_5	2106377	2103238	-	5366	2106135:2106078,	RGSSLIGR(36.01),
200360	524_S5	estExt_Genewise1.C_51487	0	36.01	1	1021	scaffold_5	2106377	2103256	-	5336	2106135:2106078,	RGSSLIGR(36.01),
119292	524_S5	gw1.5.40.1	0	36.01	1	1021	scaffold_5	2106377	2103256	-	5336	2106135:2106078,	RGSSLIGR(36.01),
56255	524_S5	estExt_fgenesh1_pm.C_50316	0	36.01	1	991	scaffold_5	2113320	2103238	-	5124	2113282:2106286,2106135:2106078,2105555:2105502,	RGSSLIGR(36.01),
209880	524_S5	estExt_GeneWisePlus.C_51488	0	36.01	1	1027	scaffold_5	2106377	2103238	-	5366	2106135:2106078,	RGSSLIGR(36.01),
40171	524_S5	fgenesh1_pg.C_scaffold_5000612	0	36.01	1	991	scaffold_5	2113320	2103238	-	5124	2113282:2106286,2106135:2106078,2105555:2105502,	RGSSLIGR(36.01),
129628	524_S5	gw1.5.791.1	0	36.01	1	979	scaffold_5	2106260	2103265	-	5125	2106135:2106078,	RGSSLIGR(36.01),
209879	524_S5	estExt_GeneWisePlus.C_51487	0	36.01	1	1000	scaffold_5	2106296	2103238	-	5229	2106135:2106078,	RGSSLIGR(36.01),
129540	524_S5	gw1.5.780.1	0	36.01	1	1021	scaffold_5	2106377	2103256	-	5336	2106135:2106078,	RGSSLIGR(36.01),
48532	524_S5	fgenesh1_pm.C_scaffold_5000325	0	36.01	1	991	scaffold_5	2113320	2103238	-	5124	2113282:2106286,2106135:2106078,2105555:2105502,	RGSSLIGR(36.01),
181272	524_S5	e_gw1.5.791.1	0	36.01	1	1000	scaffold_5	2106296	2103238	-	5229	2106135:2106078,	RGSSLIGR(36.01),
200361	524_S5	estExt_Genewise1.C_51488	0	36.01	1	1021	scaffold_5	2106377	2103256	-	5336	2106135:2106078,	RGSSLIGR(36.01),
180832	523_S5	e_gw1.5.1359.1	0	38.2	1	144	scaffold_5	2102234	2101634	-	664	2102064:2102009,2101867:2101817,2101723:2101663,	AVDTSSGEINYTDLVR(38.20),
138032	523_S5	gw1.5.1359.1	0	38.2	1	142	scaffold_5	2102231	2101637	-	658	2102064:2102009,2101867:2101817,2101723:2101663,	AVDTSSGEINYTDLVR(38.20),
44432	52_S14	fgenesh1_pg.C_scaffold_14000068	1	56.06	1	140	scaffold_14	268678	269156	+	703	268746:268803,	EAINEGINQIAR(56.06),
138133	52_S14	gw1.14.499.1	0	56.06	1	139	scaffold_14	268678	269153	+	702	268746:268803,	EAINEGINQIAR(56.06),
137988	52_S14	gw1.14.496.1	0	56.06	1	139	scaffold_14	268678	269153	+	702	268746:268803,	EAINEGINQIAR(56.06),
191151	52_S14	e_gw1.14.499.1	0	56.06	1	139	scaffold_14	268678	269153	+	702	268746:268803,	EAINEGINQIAR(56.06),
191625	52_S14	e_gw1.14.496.1	0	56.06	1	139	scaffold_14	268678	269153	+	702	268746:268803,	EAINEGINQIAR(56.06),
128106	52_S14	gw1.14.246.1	0	56.06	1	139	scaffold_14	268678	269153	+	702	268746:268803,	EAINEGINQIAR(56.06),
50683	52_S14	fgenesh1_pm.C_scaffold_14000035	0	56.06	1	140	scaffold_14	268678	269156	+	703	268746:268803,	EAINEGINQIAR(56.06),
191231	52_S14	e_gw1.14.246.1	0	56.06	1	139	scaffold_14	268678	269153	+	702	268746:268803,	EAINEGINQIAR(56.06),
199462	517_S4	estExt_Genewise1.C_41476	1	42.65	1	135	scaffold_4	2288304	2287522	-	582	2288284:2288207,2288093:2287852,2287818:2287762,	VILSAPLSSELR(42.65),
199464	517_S4	estExt_Genewise1.C_41478	0	42.65	1	135	scaffold_4	2288304	2287522	-	582	2288284:2288207,2288093:2287852,2287818:2287762,	VILSAPLSSELR(42.65),
48090	517_S4	fgenesh1_pm.C_scaffold_4000321	0	42.65	1	132	scaffold_4	2288217	2287522	-	595	2288093:2287852,2287818:2287762,	VILSAPLSSELR(42.65),
179905	517_S4	e_gw1.4.1932.1	0	42.65	1	132	scaffold_4	2288217	2287522	-	595	2288093:2287852,2287818:2287762,	VILSAPLSSELR(42.65),
53032	517_S4	estExt_fgenesh1_pg.C_40674	0	42.65	1	135	scaffold_4	2288304	2287522	-	582	2288284:2288207,2288093:2287852,2287818:2287762,	VILSAPLSSELR(42.65),
178155	517_S4	e_gw1.4.728.1	0	42.65	1	132	scaffold_4	2288217	2287522	-	595	2288093:2287852,2287818:2287762,	VILSAPLSSELR(42.65),
137925	517_S4	gw1.4.1491.1	0	42.65	1	127	scaffold_4	2288205	2287525	-	575	2288093:2287852,2287818:2287762,	VILSAPLSSELR(42.65),
208973	517_S4	estExt_GeneWisePlus.C_41476	0	42.65	1	135	scaffold_4	2288304	2287522	-	582	2288284:2288207,2288093:2287852,2287818:2287762,	VILSAPLSSELR(42.65),
199463	517_S4	estExt_Genewise1.C_41477	0	42.65	1	135	scaffold_4	2288304	2287522	-	582	2288284:2288207,2288093:2287852,2287818:2287762,	VILSAPLSSELR(42.65),
208974	517_S4	estExt_GeneWisePlus.C_41477	0	42.65	1	135	scaffold_4	2288304	2287522	-	582	2288284:2288207,2288093:2287852,2287818:2287762,	VILSAPLSSELR(42.65),
127934	517_S4	gw1.4.728.1	0	42.65	1	127	scaffold_4	2288211	2287531	-	577	2288093:2287852,2287818:2287762,	VILSAPLSSELR(42.65),
208975	517_S4	estExt_GeneWisePlus.C_41478	0	42.65	1	135	scaffold_4	2288304	2287522	-	582	2288284:2288207,2288093:2287852,2287818:2287762,	VILSAPLSSELR(42.65),
56034	517_S4	estExt_fgenesh1_pm.C_40310	0	42.65	1	135	scaffold_4	2288304	2287522	-	582	2288284:2288207,2288093:2287852,2287818:2287762,	VILSAPLSSELR(42.65),
39366	517_S4	fgenesh1_pg.C_scaffold_4000687	0	42.65	1	132	scaffold_4	2288217	2287522	-	595	2288093:2287852,2287818:2287762,	VILSAPLSSELR(42.65),
178401	517_S4	e_gw1.4.1491.1	0	42.65	1	132	scaffold_4	2288217	2287522	-	595	2288093:2287852,2287818:2287762,	VILSAPLSSELR(42.65),
143635	517_S4	gw1.4.1932.1	0	42.65	1	120	scaffold_4	2288205	2287546	-	545	2288093:2287852,2287818:2287762,	VILSAPLSSELR(42.65),
55041	5_S18	estExt_fgenesh1_pg.C_180004	1	70.05	1	615	scaffold_18	18777	20961	+	2908	18821:18875,18927:18982,19110:19156,19323:19394,20103:20161,20643:20692,	LSTTEIEQMIDDAAK(70.05),
57379	5_S18	estExt_fgenesh1_pm.C_180003	0	70.05	1	615	scaffold_18	18777	20961	+	2908	18821:18875,18927:18982,19110:19156,19323:19394,20103:20161,20643:20692,	LSTTEIEQMIDDAAK(70.05),
214429	5_S18	estExt_GeneWisePlus.C_180019	0	70.05	1	614	scaffold_18	18777	20958	+	2907	18821:18875,18927:18982,19110:19156,19323:19394,20103:20161,20643:20692,	LSTTEIEQMIDDAAK(70.05),
193736	5_S18	e_gw1.18.53.1	0	70.05	1	614	scaffold_18	18777	20958	+	2907	18821:18875,18927:18982,19110:19156,19323:19394,20103:20161,20643:20692,	LSTTEIEQMIDDAAK(70.05),
204854	5_S18	estExt_Genewise1.C_180018	0	70.05	1	614	scaffold_18	18777	20958	+	2907	18821:18875,18927:18982,19110:19156,19323:19394,20103:20161,20643:20692,	LSTTEIEQMIDDAAK(70.05),
51234	5_S18	fgenesh1_pm.C_scaffold_18000004	0	70.05	1	615	scaffold_18	18777	20961	+	2908	18821:18875,18927:18982,19110:19156,19323:19394,20103:20161,20643:20692,	LSTTEIEQMIDDAAK(70.05),
204855	5_S18	estExt_Genewise1.C_180019	0	70.05	1	614	scaffold_18	18777	20958	+	2907	18821:18875,18927:18982,19110:19156,19323:19394,20103:20161,20643:20692,	LSTTEIEQMIDDAAK(70.05),
193730	5_S18	e_gw1.18.265.1	0	70.05	1	614	scaffold_18	18777	20958	+	2907	18821:18875,18927:18982,19110:19156,19323:19394,20103:20161,20643:20692,	LSTTEIEQMIDDAAK(70.05),
45449	5_S18	fgenesh1_pg.C_scaffold_18000005	0	70.05	1	615	scaffold_18	18777	20961	+	2908	18821:18875,18927:18982,19110:19156,19323:19394,20103:20161,20643:20692,	LSTTEIEQMIDDAAK(70.05),
193716	5_S18	e_gw1.18.413.1	0	70.05	1	614	scaffold_18	18777	20958	+	2907	18821:18875,18927:18982,19110:19156,19323:19394,20103:20161,20643:20692,	LSTTEIEQMIDDAAK(70.05),
214428	5_S18	estExt_GeneWisePlus.C_180018	0	70.05	1	614	scaffold_18	18777	20958	+	2907	18821:18875,18927:18982,19110:19156,19323:19394,20103:20161,20643:20692,	LSTTEIEQMIDDAAK(70.05),
214427	5_S18	estExt_GeneWisePlus.C_180017	0	70.05	1	614	scaffold_18	18777	20958	+	2907	18821:18875,18927:18982,19110:19156,19323:19394,20103:20161,20643:20692,	LSTTEIEQMIDDAAK(70.05),
131095	5_S18	gw1.18.265.1	0	70.05	1	614	scaffold_18	18777	20958	+	2907	18821:18875,18927:18982,19110:19156,19323:19394,20103:20161,20643:20692,	LSTTEIEQMIDDAAK(70.05),
204853	5_S18	estExt_Genewise1.C_180017	0	70.05	1	614	scaffold_18	18777	20958	+	2907	18821:18875,18927:18982,19110:19156,19323:19394,20103:20161,20643:20692,	LSTTEIEQMIDDAAK(70.05),
121094	5_S18	gw1.18.53.1	0	70.05	1	614	scaffold_18	18777	20958	+	2907	18821:18875,18927:18982,19110:19156,19323:19394,20103:20161,20643:20692,	LSTTEIEQMIDDAAK(70.05),
139467	5_S18	gw1.18.413.1	0	70.05	1	614	scaffold_18	18777	20958	+	2907	18821:18875,18927:18982,19110:19156,19323:19394,20103:20161,20643:20692,	LSTTEIEQMIDDAAK(70.05),
197559	498_S2	estExt_Genewise1.C_21474	1	43.12	1	132	scaffold_2	2072428	2072917	+	598	2072465:2072534,2072763:2072800,	FYNVVNDEGEEDEE(43.12),
197561	498_S2	estExt_Genewise1.C_21476	0	43.12	1	125	scaffold_2	2072428	2072920	+	560	2072465:2072534,2072732:2072793,	FYNVVNDEGEEDEE(43.12),
207062	498_S2	estExt_GeneWisePlus.C_21476	0	43.12	1	125	scaffold_2	2072428	2072920	+	560	2072465:2072534,2072732:2072793,	FYNVVNDEGEEDEE(43.12),
207061	498_S2	estExt_GeneWisePlus.C_21475	0	43.12	1	125	scaffold_2	2072428	2072920	+	560	2072465:2072534,2072732:2072793,	FYNVVNDEGEEDEE(43.12),
207060	498_S2	estExt_GeneWisePlus.C_21474	0	43.12	1	132	scaffold_2	2072428	2072917	+	598	2072465:2072534,2072763:2072800,	FYNVVNDEGEEDEE(43.12),
197560	498_S2	estExt_Genewise1.C_21475	0	43.12	1	125	scaffold_2	2072428	2072920	+	560	2072465:2072534,2072732:2072793,	FYNVVNDEGEEDEE(43.12),
143719	498_S2	gw1.2.2637.1	0	43.12	1	107	scaffold_2	2072534	2072917	+	525	2072732:2072793,	FYNVVNDEGEEDEE(43.12),
52327	498_S2	estExt_fgenesh1_pg.C_20580	0	43.12	1	125	scaffold_2	2072428	2072920	+	560	2072465:2072534,2072732:2072793,	FYNVVNDEGEEDEE(43.12),
138072	498_S2	gw1.2.2086.1	0	43.12	1	126	scaffold_2	2072431	2072917	+	593	2072465:2072534,2072763:2072800,	FYNVVNDEGEEDEE(43.12),
37162	498_S2	fgenesh1_pg.C_scaffold_2000591	0	43.12	1	125	scaffold_2	2072428	2072920	+	567	2072465:2072534,2072732:2072793,	FYNVVNDEGEEDEE(43.12),
128386	498_S2	gw1.2.1054.1	0	43.12	1	107	scaffold_2	2072534	2072917	+	525	2072732:2072793,	FYNVVNDEGEEDEE(43.12),
57241	49_S16	estExt_fgenesh1_pm.C_160030	1	52.88	1	342	scaffold_16	212676	211444	-	1689	212420:212329,212180:212067,	DLGADVGLLEGFTSK(52.88),
192470	49_S16	e_gw1.16.649.1	0	52.88	1	342	scaffold_16	212676	211444	-	1689	212420:212329,212180:212067,	DLGADVGLLEGFTSK(52.88),
141931	49_S16	gw1.16.649.1	0	52.88	1	341	scaffold_16	212676	211447	-	1688	212420:212329,212180:212067,	DLGADVGLLEGFTSK(52.88),
50965	49_S16	fgenesh1_pm.C_scaffold_16000031	0	52.88	1	342	scaffold_16	212676	211444	-	1689	212420:212329,212180:212067,	DLGADVGLLEGFTSK(52.88),
213893	49_S16	estExt_GeneWisePlus.C_160149	0	52.88	1	342	scaffold_16	212676	211444	-	1689	212420:212329,212180:212067,	DLGADVGLLEGFTSK(52.88),
193103	49_S16	e_gw1.16.194.1	0	52.88	1	300	scaffold_16	212550	211444	-	1479	212420:212329,212180:212067,	DLGADVGLLEGFTSK(52.88),
192896	49_S16	e_gw1.16.191.1	0	52.88	1	329	scaffold_16	212637	211444	-	1626	212420:212329,212180:212067,	DLGADVGLLEGFTSK(52.88),
125680	49_S16	gw1.16.194.1	0	52.88	1	297	scaffold_16	212544	211447	-	1469	212420:212329,212180:212067,	DLGADVGLLEGFTSK(52.88),
125549	49_S16	gw1.16.191.1	0	52.88	1	325	scaffold_16	212628	211447	-	1609	212420:212329,212180:212067,	DLGADVGLLEGFTSK(52.88),
213894	49_S16	estExt_GeneWisePlus.C_160150	0	52.88	1	342	scaffold_16	212676	211444	-	1689	212420:212329,212180:212067,	DLGADVGLLEGFTSK(52.88),
54861	49_S16	estExt_fgenesh1_pg.C_160064	0	52.88	1	342	scaffold_16	212676	211444	-	1689	212420:212329,212180:212067,	DLGADVGLLEGFTSK(52.88),
204331	49_S16	estExt_Genewise1.C_160151	0	52.88	1	342	scaffold_16	212676	211444	-	1689	212420:212329,212180:212067,	DLGADVGLLEGFTSK(52.88),
204330	49_S16	estExt_Genewise1.C_160150	0	52.88	1	342	scaffold_16	212676	211444	-	1689	212420:212329,212180:212067,	DLGADVGLLEGFTSK(52.88),
45017	49_S16	fgenesh1_pg.C_scaffold_16000065	0	52.88	1	342	scaffold_16	212676	211444	-	1689	212420:212329,212180:212067,	DLGADVGLLEGFTSK(52.88),
213895	49_S16	estExt_GeneWisePlus.C_160151	0	52.88	1	342	scaffold_16	212676	211444	-	1689	212420:212329,212180:212067,	DLGADVGLLEGFTSK(52.88),
204329	49_S16	estExt_Genewise1.C_160149	0	52.88	1	342	scaffold_16	212676	211444	-	1689	212420:212329,212180:212067,	DLGADVGLLEGFTSK(52.88),
200276	447_S5	estExt_Genewise1.C_51285	1	47.78	1	152	scaffold_5	1783504	1782419	-	688	1783301:1783237,1783203:1782704,1782656:1782593,	GISSSALPYSR(47.78),
181287	447_S5	e_gw1.5.660.1	0	47.78	1	152	scaffold_5	1783504	1782419	-	688	1783301:1783237,1783203:1782704,1782656:1782593,	GISSSALPYSR(47.78),
143668	447_S5	gw1.5.1747.1	0	47.78	1	151	scaffold_5	1783504	1782422	-	687	1783301:1783237,1783203:1782704,1782656:1782593,	GISSSALPYSR(47.78),
209797	447_S5	estExt_GeneWisePlus.C_51287	0	47.78	1	152	scaffold_5	1783504	1782419	-	688	1783301:1783237,1783203:1782704,1782656:1782593,	GISSSALPYSR(47.78),
181608	447_S5	e_gw1.5.1747.1	0	47.78	1	152	scaffold_5	1783504	1782419	-	688	1783301:1783237,1783203:1782704,1782656:1782593,	GISSSALPYSR(47.78),
137670	447_S5	gw1.5.1334.1	0	47.78	1	151	scaffold_5	1783504	1782422	-	687	1783301:1783237,1783203:1782704,1782656:1782593,	GISSSALPYSR(47.78),
48497	447_S5	fgenesh1_pm.C_scaffold_5000290	0	57.39	1	141	scaffold_5	1783504	1782419	-	664	1783301:1782704,1782656:1782593,	GISSSALPYSR(57.39),
40082	447_S5	fgenesh1_pg.C_scaffold_5000523	0	57.39	1	141	scaffold_5	1783504	1782419	-	664	1783301:1782704,1782656:1782593,	GISSSALPYSR(57.39),
127947	447_S5	gw1.5.660.1	0	47.78	1	148	scaffold_5	1783495	1782422	-	671	1783301:1783237,1783203:1782704,1782656:1782593,	GISSSALPYSR(47.78),
180951	447_S5	e_gw1.5.1334.1	0	47.78	1	152	scaffold_5	1783504	1782419	-	688	1783301:1783237,1783203:1782704,1782656:1782593,	GISSSALPYSR(47.78),
200278	447_S5	estExt_Genewise1.C_51287	0	47.78	1	152	scaffold_5	1783504	1782419	-	688	1783301:1783237,1783203:1782704,1782656:1782593,	GISSSALPYSR(47.78),
53321	447_S5	estExt_fgenesh1_pg.C_50514	0	47.78	1	152	scaffold_5	1783504	1782419	-	688	1783301:1783237,1783203:1782704,1782656:1782593,	GISSSALPYSR(47.78),
56238	447_S5	estExt_fgenesh1_pm.C_50281	0	47.78	1	152	scaffold_5	1783504	1782419	-	688	1783301:1783237,1783203:1782704,1782656:1782593,	GISSSALPYSR(47.78),
209796	447_S5	estExt_GeneWisePlus.C_51286	0	47.78	1	152	scaffold_5	1783504	1782419	-	688	1783301:1783237,1783203:1782704,1782656:1782593,	GISSSALPYSR(47.78),
200277	447_S5	estExt_Genewise1.C_51286	0	47.78	1	152	scaffold_5	1783504	1782419	-	688	1783301:1783237,1783203:1782704,1782656:1782593,	GISSSALPYSR(47.78),
209795	447_S5	estExt_GeneWisePlus.C_51285	0	47.78	1	152	scaffold_5	1783504	1782419	-	688	1783301:1783237,1783203:1782704,1782656:1782593,	GISSSALPYSR(47.78),
53911	440_S8	estExt_fgenesh1_pg.C_80546	1	45.53	1	218	scaffold_8	1684568	1683771	-	1072	1684231:1684176,1684060:1683974,	NPATTSLLELVK(45.53),
201810	440_S8	estExt_Genewise1.C_81286	0	45.53	1	246	scaffold_8	1684568	1683774	-	1254	1684231:1684176,	NPATTSLLELVK(45.53),
211339	440_S8	estExt_GeneWisePlus.C_81285	0	45.53	1	224	scaffold_8	1684568	1683771	-	1138	1684231:1684107,	NPATTSLLELVK(45.53),
201808	440_S8	estExt_Genewise1.C_81284	0	45.53	1	218	scaffold_8	1684568	1683771	-	1072	1684231:1684176,1684060:1683974,	NPATTSLLELVK(45.53),
137250	440_S8	gw1.8.982.1	0	45.53	1	240	scaffold_8	1684550	1683774	-	1222	1684231:1684176,	NPATTSLLELVK(45.53),
211340	440_S8	estExt_GeneWisePlus.C_81286	0	45.53	1	247	scaffold_8	1684568	1683771	-	1255	1684231:1684176,	NPATTSLLELVK(45.53),
42008	440_S8	fgenesh1_pg.C_scaffold_8000559	0	45.53	1	218	scaffold_8	1684568	1683771	-	1072	1684231:1684176,1684060:1683974,	NPATTSLLELVK(45.53),
185247	440_S8	e_gw1.8.473.1	0	45.53	1	218	scaffold_8	1684568	1683771	-	1072	1684231:1684176,1684060:1683974,	NPATTSLLELVK(45.53),
49481	440_S8	fgenesh1_pm.C_scaffold_8000300	0	45.53	1	218	scaffold_8	1684568	1683771	-	1072	1684231:1684176,1684060:1683974,	NPATTSLLELVK(45.53),
185559	440_S8	e_gw1.8.964.1	0	45.53	1	224	scaffold_8	1684568	1683771	-	1138	1684231:1684107,	NPATTSLLELVK(45.53),
211338	440_S8	estExt_GeneWisePlus.C_81284	0	45.53	1	218	scaffold_8	1684568	1683771	-	1072	1684231:1684176,1684060:1683974,	NPATTSLLELVK(45.53),
136940	440_S8	gw1.8.964.1	0	45.53	1	214	scaffold_8	1684541	1683774	-	1089	1684231:1684107,	NPATTSLLELVK(45.53),
184373	440_S8	e_gw1.8.982.1	0	45.53	1	247	scaffold_8	1684568	1683771	-	1255	1684231:1684176,	NPATTSLLELVK(45.53),
201809	440_S8	estExt_Genewise1.C_81285	0	45.53	1	223	scaffold_8	1684568	1683774	-	1137	1684231:1684107,	NPATTSLLELVK(45.53),
56638	440_S8	estExt_fgenesh1_pm.C_80289	0	45.53	1	218	scaffold_8	1684568	1683771	-	1072	1684231:1684176,1684060:1683974,	NPATTSLLELVK(45.53),
127554	440_S8	gw1.8.473.1	0	45.53	1	217	scaffold_8	1684568	1683774	-	1071	1684231:1684176,1684060:1683974,	NPATTSLLELVK(45.53),
177548	437_S3	e_gw1.3.1942.1	1	32.49	1	84	scaffold_3	1895594	1895245	-	421	1895396:1895300,	NEYLNSKPGR(32.49),
207957	437_S3	estExt_GeneWisePlus.C_31236	0	32.49	1	97	scaffold_3	1896005	1895245	-	461	1895972:1895791,1895764:1895575,1895396:1895300,	NEYLNSKPGR(32.49),
198452	437_S3	estExt_Genewise1.C_31235	0	32.49	1	97	scaffold_3	1896005	1895245	-	461	1895972:1895791,1895764:1895575,1895396:1895300,	NEYLNSKPGR(32.49),
177431	437_S3	e_gw1.3.1932.1	0	32.49	1	84	scaffold_3	1895594	1895245	-	421	1895396:1895300,	NEYLNSKPGR(32.49),
207956	437_S3	estExt_GeneWisePlus.C_31235	0	32.49	1	97	scaffold_3	1896005	1895245	-	461	1895972:1895791,1895764:1895575,1895396:1895300,	NEYLNSKPGR(32.49),
138251	437_S3	gw1.3.1942.1	0	32.49	1	74	scaffold_3	1895582	1895263	-	373	1895396:1895300,	NEYLNSKPGR(32.49),
138105	437_S3	gw1.3.1932.1	0	32.49	1	70	scaffold_3	1895555	1895248	-	344	1895396:1895300,	NEYLNSKPGR(32.49),
143966	437_S3	gw1.3.2423.1	0	32.49	1	70	scaffold_3	1895555	1895248	-	344	1895396:1895300,	NEYLNSKPGR(32.49),
207958	437_S3	estExt_GeneWisePlus.C_31237	0	32.49	1	97	scaffold_3	1896005	1895245	-	461	1895972:1895791,1895764:1895575,1895396:1895300,	NEYLNSKPGR(32.49),
176086	437_S3	e_gw1.3.2423.1	0	32.49	1	84	scaffold_3	1895594	1895245	-	421	1895396:1895300,	NEYLNSKPGR(32.49),
198454	437_S3	estExt_Genewise1.C_31237	0	32.49	1	97	scaffold_3	1896005	1895245	-	461	1895972:1895791,1895764:1895575,1895396:1895300,	NEYLNSKPGR(32.49),
198453	437_S3	estExt_Genewise1.C_31236	0	32.49	1	97	scaffold_3	1896005	1895245	-	461	1895972:1895791,1895764:1895575,1895396:1895300,	NEYLNSKPGR(32.49),
206990	432_S2	estExt_GeneWisePlus.C_21307	1	54.83	1	104	scaffold_2	1860453	1860923	+	468	1860515:1860564,1860661:1860712,1860835:1860890,	GLSAYMFFANDNR(54.83),
47033	432_S2	fgenesh1_pm.C_scaffold_2000143	0	54.83	1	104	scaffold_2	1860453	1860923	+	468	1860515:1860564,1860661:1860712,1860835:1860890,	GLSAYMFFANDNR(54.83),
128397	432_S2	gw1.2.1056.1	0	54.83	1	103	scaffold_2	1860453	1860920	+	467	1860515:1860564,1860661:1860712,1860835:1860890,	GLSAYMFFANDNR(54.83),
206989	432_S2	estExt_GeneWisePlus.C_21306	0	54.83	1	107	scaffold_2	1860453	1860923	+	480	1860519:1860559,1860661:1860712,1860835:1860890,	GLSAYMFFANDNR(54.83),
138198	432_S2	gw1.2.2102.1	0	54.83	1	95	scaffold_2	1860453	1860831	+	452	1860519:1860559,1860661:1860712,	GLSAYMFFANDNR(54.83),
52304	432_S2	estExt_fgenesh1_pg.C_20513	0	54.83	1	104	scaffold_2	1860453	1860923	+	468	1860515:1860564,1860661:1860712,1860835:1860890,	GLSAYMFFANDNR(54.83),
37094	432_S2	fgenesh1_pg.C_scaffold_2000523	0	54.83	1	104	scaffold_2	1860453	1860923	+	468	1860515:1860564,1860661:1860712,1860835:1860890,	GLSAYMFFANDNR(54.83),
175256	432_S2	e_gw1.2.2102.1	0	54.83	1	95	scaffold_2	1860453	1860831	+	452	1860519:1860559,1860661:1860712,	GLSAYMFFANDNR(54.83),
197488	432_S2	estExt_Genewise1.C_21306	0	54.83	1	107	scaffold_2	1860453	1860923	+	480	1860519:1860559,1860661:1860712,1860835:1860890,	GLSAYMFFANDNR(54.83),
55584	432_S2	estExt_fgenesh1_pm.C_20134	0	54.83	1	104	scaffold_2	1860453	1860923	+	468	1860515:1860564,1860661:1860712,1860835:1860890,	GLSAYMFFANDNR(54.83),
197487	432_S2	estExt_Genewise1.C_21305	0	54.83	1	104	scaffold_2	1860453	1860923	+	468	1860515:1860564,1860661:1860712,1860835:1860890,	GLSAYMFFANDNR(54.83),
197489	432_S2	estExt_Genewise1.C_21307	0	54.83	1	104	scaffold_2	1860453	1860923	+	468	1860515:1860564,1860661:1860712,1860835:1860890,	GLSAYMFFANDNR(54.83),
174305	432_S2	e_gw1.2.1056.1	0	54.83	1	103	scaffold_2	1860453	1860920	+	467	1860515:1860564,1860661:1860712,1860835:1860890,	GLSAYMFFANDNR(54.83),
206988	432_S2	estExt_GeneWisePlus.C_21305	0	54.83	1	104	scaffold_2	1860453	1860923	+	468	1860515:1860564,1860661:1860712,1860835:1860890,	GLSAYMFFANDNR(54.83),
143968	432_S2	gw1.2.2661.1	0	54.83	1	73	scaffold_2	1860563	1860834	+	367	1860661:1860712,	GLSAYMFFANDNR(54.83),
175020	432_S2	e_gw1.2.2661.1	0	54.83	1	77	scaffold_2	1860551	1860834	+	388	1860661:1860712,	GLSAYMFFANDNR(54.83),
53525	423_S6	estExt_fgenesh1_pg.C_60516	1	75.33	1	132	scaffold_6	1702633	1701797	-	631	1702592:1702223,1701975:1701906,	TYAAEIASAVSSR(75.33),
210345	423_S6	estExt_GeneWisePlus.C_61216	0	75.33	1	132	scaffold_6	1702633	1701797	-	631	1702592:1702223,1701975:1701906,	TYAAEIASAVSSR(75.33),
200824	423_S6	estExt_Genewise1.C_61219	0	75.33	1	132	scaffold_6	1702633	1701797	-	631	1702592:1702223,1701975:1701906,	TYAAEIASAVSSR(75.33),
40803	423_S6	fgenesh1_pg.C_scaffold_6000521	0	75.33	1	132	scaffold_6	1702633	1701797	-	631	1702592:1702223,1701975:1701906,	TYAAEIASAVSSR(75.33),
200821	423_S6	estExt_Genewise1.C_61216	0	75.33	1	132	scaffold_6	1702633	1701797	-	631	1702592:1702223,1701975:1701906,	TYAAEIASAVSSR(75.33),
48863	423_S6	fgenesh1_pm.C_scaffold_6000298	0	75.33	1	132	scaffold_6	1702633	1701797	-	631	1702592:1702223,1701975:1701906,	TYAAEIASAVSSR(75.33),
210347	423_S6	estExt_GeneWisePlus.C_61218	0	75.33	1	132	scaffold_6	1702633	1701797	-	631	1702592:1702223,1701975:1701906,	TYAAEIASAVSSR(75.33),
143716	423_S6	gw1.6.1415.1	0	75.33	1	124	scaffold_6	1702633	1701803	-	589	1702602:1702215,1701975:1701906,	TYAAEIASAVSSR(75.33),
128155	423_S6	gw1.6.558.1	0	75.33	1	131	scaffold_6	1702633	1701800	-	630	1702592:1702223,1701975:1701906,	TYAAEIASAVSSR(75.33),
210346	423_S6	estExt_GeneWisePlus.C_61217	0	75.33	1	132	scaffold_6	1702633	1701797	-	631	1702592:1702223,1701975:1701906,	TYAAEIASAVSSR(75.33),
182710	423_S6	e_gw1.6.1118.1	0	75.33	1	132	scaffold_6	1702633	1701797	-	631	1702592:1702223,1701975:1701906,	TYAAEIASAVSSR(75.33),
200823	423_S6	estExt_Genewise1.C_61218	0	75.33	1	132	scaffold_6	1702633	1701797	-	631	1702592:1702223,1701975:1701906,	TYAAEIASAVSSR(75.33),
56373	423_S6	estExt_fgenesh1_pm.C_60294	0	75.33	1	132	scaffold_6	1702633	1701797	-	631	1702592:1702223,1701975:1701906,	TYAAEIASAVSSR(75.33),
182462	423_S6	e_gw1.6.1415.1	0	75.33	1	126	scaffold_6	1702633	1701797	-	594	1702602:1702215,1701975:1701906,	TYAAEIASAVSSR(75.33),
143694	423_S6	gw1.6.1414.1	0	75.33	1	124	scaffold_6	1702633	1701803	-	589	1702602:1702215,1701975:1701906,	TYAAEIASAVSSR(75.33),
210348	423_S6	estExt_GeneWisePlus.C_61219	0	75.33	1	132	scaffold_6	1702633	1701797	-	631	1702592:1702223,1701975:1701906,	TYAAEIASAVSSR(75.33),
183118	423_S6	e_gw1.6.1414.1	0	75.33	1	126	scaffold_6	1702633	1701797	-	594	1702602:1702215,1701975:1701906,	TYAAEIASAVSSR(75.33),
200822	423_S6	estExt_Genewise1.C_61217	0	75.33	1	132	scaffold_6	1702633	1701797	-	631	1702592:1702223,1701975:1701906,	TYAAEIASAVSSR(75.33),
182757	423_S6	e_gw1.6.558.1	0	75.33	1	132	scaffold_6	1702633	1701797	-	631	1702592:1702223,1701975:1701906,	TYAAEIASAVSSR(75.33),
137963	423_S6	gw1.6.1118.1	0	75.33	1	131	scaffold_6	1702633	1701800	-	630	1702592:1702223,1701975:1701906,	TYAAEIASAVSSR(75.33),
203893	42_S14	estExt_Genewise1.C_140131	1	54.84	1	149	scaffold_14	208321	207617	-	685	208030:207879,207789:207685,	LAGQPEVQATASGQEVIR(54.84),
191166	42_S14	e_gw1.14.237.1	0	54.84	1	136	scaffold_14	208321	207761	-	639	208030:207879,	LAGQPEVQATASGQEVIR(54.84),
203891	42_S14	estExt_Genewise1.C_140129	0	54.84	1	149	scaffold_14	208321	207617	-	685	208030:207879,207789:207685,	LAGQPEVQATASGQEVIR(54.84),
191701	42_S14	e_gw1.14.501.1	0	54.84	1	136	scaffold_14	208321	207761	-	639	208030:207879,	LAGQPEVQATASGQEVIR(54.84),
138174	42_S14	gw1.14.501.1	0	54.84	1	123	scaffold_14	208285	207764	-	584	208030:207879,	LAGQPEVQATASGQEVIR(54.84),
203892	42_S14	estExt_Genewise1.C_140130	0	54.84	1	149	scaffold_14	208321	207617	-	685	208030:207879,207789:207685,	LAGQPEVQATASGQEVIR(54.84),
213448	42_S14	estExt_GeneWisePlus.C_140129	0	54.84	1	149	scaffold_14	208321	207617	-	685	208030:207879,207789:207685,	LAGQPEVQATASGQEVIR(54.84),
143640	42_S14	gw1.14.652.1	0	54.84	1	123	scaffold_14	208285	207764	-	584	208030:207879,	LAGQPEVQATASGQEVIR(54.84),
191280	42_S14	e_gw1.14.652.1	0	54.84	1	136	scaffold_14	208321	207761	-	639	208030:207879,	LAGQPEVQATASGQEVIR(54.84),
44421	42_S14	fgenesh1_pg.C_scaffold_14000057	0	54.84	1	149	scaffold_14	208321	207617	-	685	208030:207879,207789:207685,	LAGQPEVQATASGQEVIR(54.84),
127624	42_S14	gw1.14.237.1	0	54.84	1	127	scaffold_14	208321	207788	-	601	208030:207879,	LAGQPEVQATASGQEVIR(54.84),
54694	42_S14	estExt_fgenesh1_pg.C_140055	0	54.84	1	149	scaffold_14	208321	207617	-	685	208030:207879,207789:207685,	LAGQPEVQATASGQEVIR(54.84),
213450	42_S14	estExt_GeneWisePlus.C_140131	0	54.84	1	149	scaffold_14	208321	207617	-	685	208030:207879,207789:207685,	LAGQPEVQATASGQEVIR(54.84),
213449	42_S14	estExt_GeneWisePlus.C_140130	0	54.84	1	149	scaffold_14	208321	207617	-	685	208030:207879,207789:207685,	LAGQPEVQATASGQEVIR(54.84),
213025	42_S13	estExt_GeneWisePlus.C_130116	1	50.16	1	547	scaffold_13	177221	179676	+	2841	177579:177650,178385:179126,	LANETDYDDGSYGPVLVR(50.16),
124832	42_S13	gw1.13.226.1	0	50.16	1	364	scaffold_13	177221	178385	+	1901	177579:177650,	LANETDYDDGSYGPVLVR(50.16),
190963	42_S13	e_gw1.13.840.1	0	50.16	1	352	scaffold_13	177221	178349	+	1839	177579:177650,	LANETDYDDGSYGPVLVR(50.16),
190315	42_S13	e_gw1.13.226.1	0	50.16	1	364	scaffold_13	177221	178385	+	1901	177579:177650,	LANETDYDDGSYGPVLVR(50.16),
203470	42_S13	estExt_Genewise1.C_130117	0	50.16	1	352	scaffold_13	177221	178349	+	1839	177579:177650,	LANETDYDDGSYGPVLVR(50.16),
190207	42_S13	e_gw1.13.487.1	0	50.16	1	547	scaffold_13	177221	179676	+	2841	177579:177650,178385:179126,	LANETDYDDGSYGPVLVR(50.16),
57017	42_S13	estExt_fgenesh1_pm.C_130023	0	50.16	1	495	scaffold_13	177221	179703	+	2478	177579:177650,178385:179126,179244:179349,179406:179439,179479:179521,	LANETDYDDGSYGPVLVR(50.16),
213026	42_S13	estExt_GeneWisePlus.C_130117	0	50.16	1	364	scaffold_13	177221	178385	+	1901	177579:177650,	LANETDYDDGSYGPVLVR(50.16),
213024	42_S13	estExt_GeneWisePlus.C_130115	0	50.16	1	352	scaffold_13	177221	178349	+	1839	177579:177650,	LANETDYDDGSYGPVLVR(50.16),
50440	42_S13	fgenesh1_pm.C_scaffold_13000024	0	50.16	1	495	scaffold_13	177221	179703	+	2478	177579:177650,178385:179126,179244:179349,179406:179439,179479:179521,	LANETDYDDGSYGPVLVR(50.16),
44026	42_S13	fgenesh1_pg.C_scaffold_13000055	0	50.16	1	495	scaffold_13	177221	179703	+	2478	177579:177650,178385:179126,179244:179349,179406:179439,179479:179521,	LANETDYDDGSYGPVLVR(50.16),
54527	42_S13	estExt_fgenesh1_pg.C_130054	0	50.16	1	495	scaffold_13	177221	179703	+	2478	177579:177650,178385:179126,179244:179349,179406:179439,179479:179521,	LANETDYDDGSYGPVLVR(50.16),
203468	42_S13	estExt_Genewise1.C_130115	0	50.16	1	547	scaffold_13	177221	179676	+	2841	177579:177650,178385:179126,	LANETDYDDGSYGPVLVR(50.16),
131791	42_S13	gw1.13.487.1	0	50.16	1	547	scaffold_13	177221	179676	+	2841	177579:177650,178385:179126,	LANETDYDDGSYGPVLVR(50.16),
203469	42_S13	estExt_Genewise1.C_130116	0	50.16	1	364	scaffold_13	177221	178385	+	1901	177579:177650,	LANETDYDDGSYGPVLVR(50.16),
141819	42_S13	gw1.13.840.1	0	50.16	1	335	scaffold_13	177272	178349	+	1760	177579:177650,	LANETDYDDGSYGPVLVR(50.16),
49450	399_S8	fgenesh1_pm.C_scaffold_8000269	1	37.15	1	123	scaffold_8	1537240	1537783	+	595	1537487:1537577,1537633:1537715,	VADLDNGSGVGIR(37.15),
41960	399_S8	fgenesh1_pg.C_scaffold_8000511	0	37.15	1	123	scaffold_8	1537240	1537783	+	595	1537487:1537577,1537633:1537715,	VADLDNGSGVGIR(37.15),
184904	399_S8	e_gw1.8.1026.1	0	37.15	1	121	scaffold_8	1537240	1537777	+	589	1537487:1537577,1537633:1537715,	VADLDNGSGVGIR(37.15),
138048	399_S8	gw1.8.1026.1	0	37.15	1	121	scaffold_8	1537240	1537777	+	589	1537487:1537577,1537633:1537715,	VADLDNGSGVGIR(37.15),
178388	398_S4	e_gw1.4.1872.1	1	36	1	256	scaffold_4	1731091	1730097	-	1246	1731066:1731000,1730814:1730750,1730330:1730237,	LLEQDTSAEK(36.00),
178544	398_S4	e_gw1.4.1418.1	0	36	1	256	scaffold_4	1731091	1730097	-	1246	1731066:1731000,1730814:1730750,1730330:1730237,	LLEQDTSAEK(36.00),
128416	398_S4	gw1.4.764.1	0	37.52	1	82	scaffold_4	1731091	1730713	-	355	1731066:1731000,1730814:1730750,	LLEQDTSAEK(37.52),
136778	398_S4	gw1.4.1418.1	0	36	1	246	scaffold_4	1731091	1730127	-	1198	1731066:1731000,1730814:1730750,1730330:1730237,	LLEQDTSAEK(36.00),
179858	398_S4	e_gw1.4.687.1	0	36	1	256	scaffold_4	1731091	1730097	-	1246	1731066:1731000,1730814:1730750,1730330:1730237,	LLEQDTSAEK(36.00),
127216	398_S4	gw1.4.687.1	0	36	1	255	scaffold_4	1731091	1730100	-	1245	1731066:1731000,1730814:1730750,1730330:1730237,	LLEQDTSAEK(36.00),
48026	398_S4	fgenesh1_pm.C_scaffold_4000257	0	36	1	256	scaffold_4	1731091	1730097	-	1246	1731066:1731000,1730814:1730750,1730330:1730237,	LLEQDTSAEK(36.00),
39206	398_S4	fgenesh1_pg.C_scaffold_4000527	0	36	1	256	scaffold_4	1731091	1730097	-	1246	1731066:1731000,1730814:1730750,1730330:1730237,	LLEQDTSAEK(36.00),
178526	398_S4	e_gw1.4.764.1	0	36	1	213	scaffold_4	1731091	1730320	-	1035	1731066:1731000,1730814:1730750,	LLEQDTSAEK(36.00),
142852	398_S4	gw1.4.1872.1	0	36	1	250	scaffold_4	1731091	1730115	-	1221	1731066:1731000,1730814:1730750,1730330:1730237,	LLEQDTSAEK(36.00),
209716	392_S5	estExt_GeneWisePlus.C_51128	1	59.24	1	155	scaffold_5	1589755	1590343	+	755	1590089:1590152,1590250:1590320,	LIGAESVLGR(59.24),
181628	392_S5	e_gw1.5.672.1	0	59.24	1	146	scaffold_5	1589755	1590257	+	756	1590089:1590152,	LIGAESVLGR(59.24),
200198	392_S5	estExt_Genewise1.C_51129	0	59.24	1	155	scaffold_5	1589755	1590343	+	755	1590089:1590152,1590250:1590320,	LIGAESVLGR(59.24),
181120	392_S5	e_gw1.5.1344.1	0	59.24	1	147	scaffold_5	1589749	1590254	+	760	1590089:1590152,	LIGAESVLGR(59.24),
209715	392_S5	estExt_GeneWisePlus.C_51127	0	59.24	1	155	scaffold_5	1589755	1590343	+	755	1590089:1590152,1590250:1590320,	LIGAESVLGR(59.24),
127855	392_S5	gw1.5.650.1	0	59.24	1	147	scaffold_5	1589752	1590257	+	760	1590089:1590152,	LIGAESVLGR(59.24),
137801	392_S5	gw1.5.1344.1	0	59.24	1	147	scaffold_5	1589749	1590254	+	760	1590089:1590152,	LIGAESVLGR(59.24),
200197	392_S5	estExt_Genewise1.C_51128	0	59.24	1	155	scaffold_5	1589755	1590343	+	755	1590089:1590152,1590250:1590320,	LIGAESVLGR(59.24),
56220	392_S5	estExt_fgenesh1_pm.C_50248	0	59.24	1	155	scaffold_5	1589755	1590343	+	755	1590089:1590152,1590250:1590320,	LIGAESVLGR(59.24),
209717	392_S5	estExt_GeneWisePlus.C_51129	0	59.24	1	155	scaffold_5	1589755	1590343	+	755	1590089:1590152,1590250:1590320,	LIGAESVLGR(59.24),
128092	392_S5	gw1.5.672.1	0	59.24	1	146	scaffold_5	1589755	1590257	+	756	1590089:1590152,	LIGAESVLGR(59.24),
200196	392_S5	estExt_Genewise1.C_51127	0	59.24	1	155	scaffold_5	1589755	1590343	+	755	1590089:1590152,1590250:1590320,	LIGAESVLGR(59.24),
40022	392_S5	fgenesh1_pg.C_scaffold_5000463	0	59.24	1	155	scaffold_5	1589755	1590343	+	755	1590089:1590152,1590250:1590320,	LIGAESVLGR(59.24),
48462	392_S5	fgenesh1_pm.C_scaffold_5000255	0	59.24	1	155	scaffold_5	1589755	1590343	+	755	1590089:1590152,1590250:1590320,	LIGAESVLGR(59.24),
53296	392_S5	estExt_fgenesh1_pg.C_50456	0	59.24	1	155	scaffold_5	1589755	1590343	+	755	1590089:1590152,1590250:1590320,	LIGAESVLGR(59.24),
181119	392_S5	e_gw1.5.650.1	0	59.24	1	147	scaffold_5	1589752	1590257	+	760	1590089:1590152,	LIGAESVLGR(59.24),
55573	392_S2	estExt_fgenesh1_pm.C_20117	1	48.54	1	570	scaffold_2	1706107	1708024	+	2898	1706298:1706379,1707608:1707664,1707873:1707940,	YSEYPEINMK(48.54),
131391	392_S2	gw1.2.1413.1	0	48.54	1	551	scaffold_2	1706116	1707908	+	2832	1706298:1706379,1707608:1707664,	YSEYPEINMK(48.54),
197425	392_S2	estExt_Genewise1.C_21195	0	48.54	1	554	scaffold_2	1706107	1707908	+	2846	1706298:1706379,1707608:1707664,	YSEYPEINMK(48.54),
131726	392_S2	gw1.2.1454.1	0	48.54	1	540	scaffold_2	1706116	1707875	+	2780	1706298:1706379,1707608:1707664,	YSEYPEINMK(48.54),
197424	392_S2	estExt_Genewise1.C_21194	0	48.54	1	560	scaffold_2	1706107	1707994	+	2855	1706298:1706379,1707608:1707664,1707873:1707940,	YSEYPEINMK(48.54),
174929	392_S2	e_gw1.2.349.1	0	48.54	1	569	scaffold_2	1706107	1708021	+	2897	1706298:1706379,1707608:1707664,1707873:1707940,	YSEYPEINMK(48.54),
52280	392_S2	estExt_fgenesh1_pg.C_20468	0	48.54	1	570	scaffold_2	1706107	1708024	+	2898	1706298:1706379,1707608:1707664,1707873:1707940,	YSEYPEINMK(48.54),
37049	392_S2	fgenesh1_pg.C_scaffold_2000478	0	48.54	1	570	scaffold_2	1706107	1708024	+	2898	1706298:1706379,1707608:1707664,1707873:1707940,	YSEYPEINMK(48.54),
173686	392_S2	e_gw1.2.1454.1	0	48.54	1	543	scaffold_2	1706107	1707875	+	2794	1706298:1706379,1707608:1707664,	YSEYPEINMK(48.54),
206925	392_S2	estExt_GeneWisePlus.C_21194	0	48.54	1	560	scaffold_2	1706107	1707994	+	2855	1706298:1706379,1707608:1707664,1707873:1707940,	YSEYPEINMK(48.54),
206924	392_S2	estExt_GeneWisePlus.C_21193	0	48.54	1	569	scaffold_2	1706107	1708021	+	2897	1706298:1706379,1707608:1707664,1707873:1707940,	YSEYPEINMK(48.54),
197423	392_S2	estExt_Genewise1.C_21193	0	48.54	1	569	scaffold_2	1706107	1708021	+	2897	1706298:1706379,1707608:1707664,1707873:1707940,	YSEYPEINMK(48.54),
121555	392_S2	gw1.2.349.1	0	48.54	1	569	scaffold_2	1706107	1708021	+	2897	1706298:1706379,1707608:1707664,1707873:1707940,	YSEYPEINMK(48.54),
47016	392_S2	fgenesh1_pm.C_scaffold_2000126	0	48.54	1	570	scaffold_2	1706107	1708024	+	2898	1706298:1706379,1707608:1707664,1707873:1707940,	YSEYPEINMK(48.54),
206926	392_S2	estExt_GeneWisePlus.C_21195	0	48.54	1	554	scaffold_2	1706107	1707908	+	2846	1706298:1706379,1707608:1707664,	YSEYPEINMK(48.54),
175104	392_S2	e_gw1.2.1413.1	0	48.54	1	554	scaffold_2	1706107	1707908	+	2846	1706298:1706379,1707608:1707664,	YSEYPEINMK(48.54),
214216	39_S17	estExt_GeneWisePlus.C_170102	1	37.33	1	150	scaffold_17	139296	140074	+	655	139354:139443,139460:139577,139704:139770,139984:140039,	HVMTSIGEK(37.33),
54971	39_S17	estExt_fgenesh1_pg.C_170047	0	37.33	1	150	scaffold_17	139296	140074	+	655	139354:139443,139460:139577,139704:139770,139984:140039,	HVMTSIGEK(37.33),
127137	39_S17	gw1.17.165.1	0	37.33	1	148	scaffold_17	139296	140071	+	654	139354:139443,139460:139577,139704:139770,139984:140039,	HVMTSIGEK(37.33),
204647	39_S17	estExt_Genewise1.C_170103	0	37.33	1	150	scaffold_17	139296	140074	+	655	139354:139443,139460:139577,139704:139770,139984:140039,	HVMTSIGEK(37.33),
204648	39_S17	estExt_Genewise1.C_170104	0	37.33	1	150	scaffold_17	139296	140074	+	655	139354:139443,139460:139577,139704:139770,139984:140039,	HVMTSIGEK(37.33),
128101	39_S17	gw1.17.189.1	0	37.33	1	148	scaffold_17	139296	140071	+	654	139354:139443,139460:139577,139704:139770,139984:140039,	HVMTSIGEK(37.33),
45295	39_S17	fgenesh1_pg.C_scaffold_17000047	0	37.33	1	114	scaffold_17	139609	140074	+	533	139704:139770,139984:140039,	HVMTSIGEK(37.33),
143780	39_S17	gw1.17.477.1	0	37.33	1	148	scaffold_17	139296	140071	+	654	139354:139443,139460:139577,139704:139770,139984:140039,	HVMTSIGEK(37.33),
204646	39_S17	estExt_Genewise1.C_170102	0	37.33	1	150	scaffold_17	139296	140074	+	655	139354:139443,139460:139577,139704:139770,139984:140039,	HVMTSIGEK(37.33),
214218	39_S17	estExt_GeneWisePlus.C_170104	0	37.33	1	150	scaffold_17	139296	140074	+	655	139354:139443,139460:139577,139704:139770,139984:140039,	HVMTSIGEK(37.33),
214217	39_S17	estExt_GeneWisePlus.C_170103	0	37.33	1	150	scaffold_17	139296	140074	+	655	139354:139443,139460:139577,139704:139770,139984:140039,	HVMTSIGEK(37.33),
51133	39_S17	fgenesh1_pm.C_scaffold_17000027	0	37.33	1	114	scaffold_17	139609	140074	+	533	139704:139770,139984:140039,	HVMTSIGEK(37.33),
57328	39_S17	estExt_fgenesh1_pm.C_170027	0	37.33	1	150	scaffold_17	139296	140074	+	655	139354:139443,139460:139577,139704:139770,139984:140039,	HVMTSIGEK(37.33),
200187	389_S5	estExt_Genewise1.C_51118	1	44.1	1	534	scaffold_5	1564858	1563186	-	2706	1564488:1564419,	AITVGASTLADER(44.10),
140344	389_S5	gw1.5.1520.1	0	44.1	1	533	scaffold_5	1564858	1563189	-	2705	1564488:1564419,	AITVGASTLADER(44.10),
53293	389_S5	estExt_fgenesh1_pg.C_50453	0	44.1	1	498	scaffold_5	1564858	1563238	-	2510	1564488:1564419,1563482:1563427,	AITVGASTLADER(44.10),
40019	389_S5	fgenesh1_pg.C_scaffold_5000460	0	44.1	1	498	scaffold_5	1564858	1563238	-	2510	1564488:1564419,1563482:1563427,	AITVGASTLADER(44.10),
181022	389_S5	e_gw1.5.278.1	0	44.1	1	498	scaffold_5	1564858	1563238	-	2510	1564488:1564419,1563482:1563427,	AITVGASTLADER(44.10),
122796	389_S5	gw1.5.278.1	0	44.1	1	497	scaffold_5	1564858	1563241	-	2509	1564488:1564419,1563482:1563427,	AITVGASTLADER(44.10),
209707	389_S5	estExt_GeneWisePlus.C_51119	0	44.1	1	498	scaffold_5	1564858	1563238	-	2510	1564488:1564419,1563482:1563427,	AITVGASTLADER(44.10),
180996	389_S5	e_gw1.5.1520.1	0	44.1	1	534	scaffold_5	1564858	1563186	-	2706	1564488:1564419,	AITVGASTLADER(44.10),
122712	389_S5	gw1.5.269.1	0	44.1	1	497	scaffold_5	1564858	1563241	-	2509	1564488:1564419,1563482:1563427,	AITVGASTLADER(44.10),
48460	389_S5	fgenesh1_pm.C_scaffold_5000253	0	44.1	1	498	scaffold_5	1564858	1563238	-	2510	1564488:1564419,1563482:1563427,	AITVGASTLADER(44.10),
209708	389_S5	estExt_GeneWisePlus.C_51120	0	44.1	1	498	scaffold_5	1564858	1563238	-	2510	1564488:1564419,1563482:1563427,	AITVGASTLADER(44.10),
200188	389_S5	estExt_Genewise1.C_51119	0	44.1	1	498	scaffold_5	1564858	1563238	-	2510	1564488:1564419,1563482:1563427,	AITVGASTLADER(44.10),
180059	389_S5	e_gw1.5.269.1	0	44.1	1	498	scaffold_5	1564858	1563238	-	2510	1564488:1564419,1563482:1563427,	AITVGASTLADER(44.10),
209706	389_S5	estExt_GeneWisePlus.C_51118	0	44.1	1	534	scaffold_5	1564858	1563186	-	2706	1564488:1564419,	AITVGASTLADER(44.10),
56218	389_S5	estExt_fgenesh1_pm.C_50246	0	44.1	1	498	scaffold_5	1564858	1563238	-	2510	1564488:1564419,1563482:1563427,	AITVGASTLADER(44.10),
200189	389_S5	estExt_Genewise1.C_51120	0	44.1	1	498	scaffold_5	1564858	1563238	-	2510	1564488:1564419,1563482:1563427,	AITVGASTLADER(44.10),
50239	381_S11	fgenesh1_pm.C_scaffold_11000241	1	41.36	1	113	scaffold_11	1558364	1558748	+	535	1558528:1558584,	KQLEEASAQDF(41.36),
138169	381_S11	gw1.11.909.1	0	41.36	1	108	scaffold_11	1558364	1558745	+	534	1558528:1558584,	KQLEEASAQDF(41.36),
43544	381_S11	fgenesh1_pg.C_scaffold_11000481	0	41.36	1	113	scaffold_11	1558364	1558748	+	535	1558528:1558584,	KQLEEASAQDF(41.36),
138471	381_S11	gw1.11.918.1	0	41.36	1	108	scaffold_11	1558364	1558745	+	534	1558528:1558584,	KQLEEASAQDF(41.36),
202692	377_S10	estExt_Genewise1.C_101125	1	39.53	1	439	scaffold_10	1877032	1878627	+	2128	1877157:1877231,1877289:1877365,1877706:1877768,1878210:1878272,	SGETEDVTIADIAVGLR(39.53),
49970	377_S10	fgenesh1_pm.C_scaffold_10000197	0	39.53	1	439	scaffold_10	1877032	1878627	+	2128	1877157:1877231,1877289:1877365,1877706:1877768,1878210:1878272,	SGETEDVTIADIAVGLR(39.53),
202693	377_S10	estExt_Genewise1.C_101126	0	39.53	1	439	scaffold_10	1877032	1878627	+	2128	1877157:1877231,1877289:1877365,1877706:1877768,1878210:1878272,	SGETEDVTIADIAVGLR(39.53),
212236	377_S10	estExt_GeneWisePlus.C_101127	0	39.53	1	439	scaffold_10	1877032	1878627	+	2128	1877157:1877231,1877289:1877365,1877706:1877768,1878210:1878272,	SGETEDVTIADIAVGLR(39.53),
187146	377_S10	e_gw1.10.237.1	0	39.53	1	438	scaffold_10	1877032	1878624	+	2127	1877157:1877231,1877289:1877365,1877706:1877768,1878210:1878272,	SGETEDVTIADIAVGLR(39.53),
188036	377_S10	e_gw1.10.231.1	0	39.53	1	438	scaffold_10	1877032	1878624	+	2127	1877157:1877231,1877289:1877365,1877706:1877768,1878210:1878272,	SGETEDVTIADIAVGLR(39.53),
123565	377_S10	gw1.10.236.1	0	39.53	1	438	scaffold_10	1877032	1878624	+	2127	1877157:1877231,1877289:1877365,1877706:1877768,1878210:1878272,	SGETEDVTIADIAVGLR(39.53),
123575	377_S10	gw1.10.237.1	0	39.53	1	438	scaffold_10	1877032	1878624	+	2127	1877157:1877231,1877289:1877365,1877706:1877768,1878210:1878272,	SGETEDVTIADIAVGLR(39.53),
56843	377_S10	estExt_fgenesh1_pm.C_100191	0	39.53	1	439	scaffold_10	1877032	1878627	+	2128	1877157:1877231,1877289:1877365,1877706:1877768,1878210:1878272,	SGETEDVTIADIAVGLR(39.53),
212235	377_S10	estExt_GeneWisePlus.C_101126	0	39.53	1	439	scaffold_10	1877032	1878627	+	2128	1877157:1877231,1877289:1877365,1877706:1877768,1878210:1878272,	SGETEDVTIADIAVGLR(39.53),
54245	377_S10	estExt_fgenesh1_pg.C_100441	0	39.53	1	439	scaffold_10	1877032	1878627	+	2128	1877157:1877231,1877289:1877365,1877706:1877768,1878210:1878272,	SGETEDVTIADIAVGLR(39.53),
202691	377_S10	estExt_Genewise1.C_101124	0	39.53	1	439	scaffold_10	1877032	1878627	+	2128	1877157:1877231,1877289:1877365,1877706:1877768,1878210:1878272,	SGETEDVTIADIAVGLR(39.53),
123501	377_S10	gw1.10.231.1	0	39.53	1	438	scaffold_10	1877032	1878624	+	2127	1877157:1877231,1877289:1877365,1877706:1877768,1878210:1878272,	SGETEDVTIADIAVGLR(39.53),
212234	377_S10	estExt_GeneWisePlus.C_101125	0	39.53	1	439	scaffold_10	1877032	1878627	+	2128	1877157:1877231,1877289:1877365,1877706:1877768,1878210:1878272,	SGETEDVTIADIAVGLR(39.53),
187712	377_S10	e_gw1.10.236.1	0	39.53	1	438	scaffold_10	1877032	1878624	+	2127	1877157:1877231,1877289:1877365,1877706:1877768,1878210:1878272,	SGETEDVTIADIAVGLR(39.53),
43018	377_S10	fgenesh1_pg.C_scaffold_10000448	0	39.53	1	439	scaffold_10	1877032	1878627	+	2128	1877157:1877231,1877289:1877365,1877706:1877768,1878210:1878272,	SGETEDVTIADIAVGLR(39.53),
202202	373_S9	estExt_Genewise1.C_91172	1	46.69	1	645	scaffold_9	1666625	1664389	-	3202	1666601:1666529,1666317:1666245,1665561:1665470,1664486:1664424,	SPLQTQDVVQR(46.69),
121155	373_S9	gw1.9.98.1	0	46.69	1	638	scaffold_9	1666534	1664392	-	3198	1666317:1666245,1665561:1665470,1664486:1664424,	SPLQTQDVVQR(46.69),
211735	373_S9	estExt_GeneWisePlus.C_91170	0	46.69	1	645	scaffold_9	1666625	1664389	-	3202	1666601:1666529,1666317:1666245,1665561:1665470,1664486:1664424,	SPLQTQDVVQR(46.69),
211737	373_S9	estExt_GeneWisePlus.C_91172	0	46.69	1	666	scaffold_9	1666625	1664389	-	3335	1666601:1666529,1666317:1666245,1665561:1665470,	SPLQTQDVVQR(46.69),
143520	373_S9	gw1.9.1154.1	0	74.73	1	190	scaffold_9	1676292	1559875	-	832	1676185:1676116,1675717:1559941,	APTGANTLLLR(74.73),
139368	373_S9	gw1.9.962.1	0	46.69	1	604	scaffold_9	1666534	1664488	-	3030	1666295:1666166,1665573:1665470,	SPLQTQDVVQR(46.69),
211736	373_S9	estExt_GeneWisePlus.C_91171	0	46.69	1	666	scaffold_9	1666625	1664389	-	3335	1666601:1666529,1666317:1666245,1665561:1665470,	SPLQTQDVVQR(46.69),
49773	373_S9	fgenesh1_pm.C_scaffold_9000286	0	74.73	1	173	scaffold_9	1676292	1675615	-	801	1676185:1676116,1675783:1675693,	APTGANTLLLR(74.73),
202210	373_S9	estExt_Genewise1.C_91182	0	74.73	1	191	scaffold_9	1676292	1559875	-	832	1676185:1676116,1675717:1559941,	APTGANTLLLR(74.73),
54069	373_S9	estExt_fgenesh1_pg.C_90538	0	74.73	1	185	scaffold_9	1676292	1675615	-	875	1676185:1676116,1675747:1675693,	APTGANTLLLR(74.73),
56748	373_S9	estExt_fgenesh1_pm.C_90279	0	74.73	1	185	scaffold_9	1676292	1675615	-	875	1676185:1676116,1675747:1675693,	APTGANTLLLR(74.73),
128087	373_S9	gw1.9.412.1	0	74.73	1	190	scaffold_9	1676292	1559875	-	832	1676185:1676116,1675717:1559941,	APTGANTLLLR(74.73),
202201	373_S9	estExt_Genewise1.C_91171	0	46.69	1	645	scaffold_9	1666625	1664389	-	3202	1666601:1666529,1666317:1666245,1665561:1665470,1664486:1664424,	SPLQTQDVVQR(46.69),
202212	373_S9	estExt_Genewise1.C_91184	0	74.73	1	185	scaffold_9	1676292	1675615	-	875	1676185:1676116,1675747:1675693,	APTGANTLLLR(74.73),
49770	373_S9	fgenesh1_pm.C_scaffold_9000283	0	46.69	1	648	scaffold_9	1666625	1664389	-	3213	1666597:1666534,1666317:1666245,1665561:1665470,1664486:1664424,	SPLQTQDVVQR(46.69),
42569	373_S9	fgenesh1_pg.C_scaffold_9000547	0	74.73	1	173	scaffold_9	1676292	1675615	-	801	1676185:1676116,1675783:1675693,	APTGANTLLLR(74.73),
202211	373_S9	estExt_Genewise1.C_91183	0	74.73	1	185	scaffold_9	1676292	1675615	-	875	1676185:1676116,1675747:1675693,	APTGANTLLLR(74.73),
130646	373_S9	gw1.9.528.1	0	46.69	1	627	scaffold_9	1666531	1664485	-	3168	1666317:1666245,1665561:1665470,	SPLQTQDVVQR(46.69),
56746	373_S9	estExt_fgenesh1_pm.C_90277	0	46.69	1	648	scaffold_9	1666625	1664389	-	3213	1666597:1666534,1666317:1666245,1665561:1665470,1664486:1664424,	SPLQTQDVVQR(46.69),
202200	373_S9	estExt_Genewise1.C_91170	0	46.69	1	645	scaffold_9	1666625	1664389	-	3202	1666601:1666529,1666317:1666245,1665561:1665470,1664486:1664424,	SPLQTQDVVQR(46.69),
211745	373_S9	estExt_GeneWisePlus.C_91182	0	74.73	1	191	scaffold_9	1676292	1559875	-	832	1676185:1676116,1675717:1559941,	APTGANTLLLR(74.73),
42565	373_S9	fgenesh1_pg.C_scaffold_9000543	0	46.69	1	648	scaffold_9	1666625	1664389	-	3213	1666597:1666534,1666317:1666245,1665561:1665470,1664486:1664424,	SPLQTQDVVQR(46.69),
211747	373_S9	estExt_GeneWisePlus.C_91184	0	74.73	1	185	scaffold_9	1676292	1675615	-	875	1676185:1676116,1675747:1675693,	APTGANTLLLR(74.73),
211746	373_S9	estExt_GeneWisePlus.C_91183	0	74.73	1	185	scaffold_9	1676292	1675615	-	875	1676185:1676116,1675747:1675693,	APTGANTLLLR(74.73),
138118	373_S9	gw1.9.896.1	0	74.73	1	190	scaffold_9	1676292	1559875	-	832	1676185:1676116,1675717:1559941,	APTGANTLLLR(74.73),
54066	373_S9	estExt_fgenesh1_pg.C_90535	0	46.69	1	648	scaffold_9	1666625	1664389	-	3213	1666597:1666534,1666317:1666245,1665561:1665470,1664486:1664424,	SPLQTQDVVQR(46.69),
196237	370_S1	estExt_Genewise1.C_11071	1	43.87	1	539	scaffold_1	1408183	1410033	+	2723	1408388:1408449,1408606:1408660,1409004:1409057,1409611:1409672,	LFSEAVIDTINK(43.87),
205721	370_S1	estExt_GeneWisePlus.C_11069	0	43.87	1	539	scaffold_1	1408183	1410033	+	2723	1408388:1408449,1408606:1408660,1409004:1409057,1409611:1409672,	LFSEAVIDTINK(43.87),
132010	370_S1	gw1.1.1445.1	0	43.87	1	537	scaffold_1	1408183	1410027	+	2714	1408388:1408449,1408606:1408660,1409004:1409057,1409611:1409672,	LFSEAVIDTINK(43.87),
170940	370_S1	e_gw1.1.1445.1	0	43.87	1	537	scaffold_1	1408183	1410027	+	2714	1408388:1408449,1408606:1408660,1409004:1409057,1409611:1409672,	LFSEAVIDTINK(43.87),
55322	370_S1	estExt_fgenesh1_pm.C_10228	0	43.87	1	539	scaffold_1	1408183	1410033	+	2723	1408388:1408449,1408606:1408660,1409004:1409057,1409611:1409672,	LFSEAVIDTINK(43.87),
170800	370_S1	e_gw1.1.353.1	0	43.87	1	538	scaffold_1	1408183	1410030	+	2722	1408388:1408449,1408606:1408660,1409004:1409057,1409611:1409672,	LFSEAVIDTINK(43.87),
172015	370_S1	e_gw1.1.407.1	0	43.87	1	538	scaffold_1	1408183	1410030	+	2722	1408388:1408449,1408606:1408660,1409004:1409057,1409611:1409672,	LFSEAVIDTINK(43.87),
122400	370_S1	gw1.1.407.1	0	43.87	1	538	scaffold_1	1408183	1410030	+	2722	1408388:1408449,1408606:1408660,1409004:1409057,1409611:1409672,	LFSEAVIDTINK(43.87),
205723	370_S1	estExt_GeneWisePlus.C_11071	0	43.87	1	539	scaffold_1	1408183	1410033	+	2723	1408388:1408449,1408606:1408660,1409004:1409057,1409611:1409672,	LFSEAVIDTINK(43.87),
196236	370_S1	estExt_Genewise1.C_11070	0	43.87	1	539	scaffold_1	1408183	1410033	+	2723	1408388:1408449,1408606:1408660,1409004:1409057,1409611:1409672,	LFSEAVIDTINK(43.87),
196235	370_S1	estExt_Genewise1.C_11069	0	43.87	1	539	scaffold_1	1408183	1410033	+	2723	1408388:1408449,1408606:1408660,1409004:1409057,1409611:1409672,	LFSEAVIDTINK(43.87),
205722	370_S1	estExt_GeneWisePlus.C_11070	0	43.87	1	539	scaffold_1	1408183	1410033	+	2723	1408388:1408449,1408606:1408660,1409004:1409057,1409611:1409672,	LFSEAVIDTINK(43.87),
46475	370_S1	fgenesh1_pm.C_scaffold_1000236	0	43.87	1	539	scaffold_1	1408183	1410033	+	2723	1408388:1408449,1408606:1408660,1409004:1409057,1409611:1409672,	LFSEAVIDTINK(43.87),
51825	370_S1	estExt_fgenesh1_pg.C_10434	0	43.87	1	539	scaffold_1	1408183	1410033	+	2723	1408388:1408449,1408606:1408660,1409004:1409057,1409611:1409672,	LFSEAVIDTINK(43.87),
121859	370_S1	gw1.1.353.1	0	43.87	1	538	scaffold_1	1408183	1410030	+	2722	1408388:1408449,1408606:1408660,1409004:1409057,1409611:1409672,	LFSEAVIDTINK(43.87),
35803	370_S1	fgenesh1_pg.C_scaffold_1000445	0	43.87	1	539	scaffold_1	1408183	1410033	+	2723	1408388:1408449,1408606:1408660,1409004:1409057,1409611:1409672,	LFSEAVIDTINK(43.87),
208879	366_S4	estExt_GeneWisePlus.C_41068	1	45.33	1	579	scaffold_4	1603051	1601152	-	2919	1602912:1602861,1602752:1602696,1602333:1602281,	STGAVVGQQPFGGAR(45.33),
179960	366_S4	e_gw1.4.1015.1	0	45.33	1	579	scaffold_4	1603051	1601152	-	2919	1602912:1602861,1602752:1602696,1602333:1602281,	STGAVVGQQPFGGAR(45.33),
56007	366_S4	estExt_fgenesh1_pm.C_40229	0	45.33	1	579	scaffold_4	1603051	1601152	-	2919	1602912:1602861,1602752:1602696,1602333:1602281,	STGAVVGQQPFGGAR(45.33),
199366	366_S4	estExt_Genewise1.C_41066	0	45.33	1	578	scaffold_4	1603051	1601155	-	2918	1602912:1602861,1602752:1602696,1602333:1602281,	STGAVVGQQPFGGAR(45.33),
178375	366_S4	e_gw1.4.226.1	0	45.33	1	579	scaffold_4	1603051	1601152	-	2919	1602912:1602861,1602752:1602696,1602333:1602281,	STGAVVGQQPFGGAR(45.33),
131720	366_S4	gw1.4.1015.1	0	45.33	1	578	scaffold_4	1603051	1601155	-	2918	1602912:1602861,1602752:1602696,1602333:1602281,	STGAVVGQQPFGGAR(45.33),
199368	366_S4	estExt_Genewise1.C_41068	0	45.33	1	576	scaffold_4	1603051	1601161	-	2908	1602912:1602861,1602752:1602696,1602333:1602281,	STGAVVGQQPFGGAR(45.33),
39164	366_S4	fgenesh1_pg.C_scaffold_4000485	0	45.33	1	579	scaffold_4	1603051	1601152	-	2919	1602912:1602861,1602752:1602696,1602333:1602281,	STGAVVGQQPFGGAR(45.33),
208877	366_S4	estExt_GeneWisePlus.C_41066	0	45.33	1	579	scaffold_4	1603051	1601152	-	2919	1602912:1602861,1602752:1602696,1602333:1602281,	STGAVVGQQPFGGAR(45.33),
178132	366_S4	e_gw1.4.998.1	0	45.33	1	579	scaffold_4	1603051	1601152	-	2919	1602912:1602861,1602752:1602696,1602333:1602281,	STGAVVGQQPFGGAR(45.33),
131569	366_S4	gw1.4.998.1	0	45.33	1	578	scaffold_4	1603051	1601155	-	2918	1602912:1602861,1602752:1602696,1602333:1602281,	STGAVVGQQPFGGAR(45.33),
199367	366_S4	estExt_Genewise1.C_41067	0	45.33	1	578	scaffold_4	1603051	1601155	-	2918	1602912:1602861,1602752:1602696,1602333:1602281,	STGAVVGQQPFGGAR(45.33),
208878	366_S4	estExt_GeneWisePlus.C_41067	0	45.33	1	579	scaffold_4	1603051	1601152	-	2919	1602912:1602861,1602752:1602696,1602333:1602281,	STGAVVGQQPFGGAR(45.33),
48007	366_S4	fgenesh1_pm.C_scaffold_4000238	0	45.33	1	579	scaffold_4	1603051	1601152	-	2919	1602912:1602861,1602752:1602696,1602333:1602281,	STGAVVGQQPFGGAR(45.33),
121413	366_S4	gw1.4.226.1	0	45.33	1	576	scaffold_4	1603051	1601161	-	2908	1602912:1602861,1602752:1602696,1602333:1602281,	STGAVVGQQPFGGAR(45.33),
52990	366_S4	estExt_fgenesh1_pg.C_40475	0	45.33	1	579	scaffold_4	1603051	1601152	-	2919	1602912:1602861,1602752:1602696,1602333:1602281,	STGAVVGQQPFGGAR(45.33),
206881	360_S2	estExt_GeneWisePlus.C_21125	1	40.23	1	201	scaffold_2	1587592	1586480	-	954	1587435:1587085,1587001:1586844,	IAINSPSR(40.23),
52263	360_S2	estExt_fgenesh1_pg.C_20434	0	40.23	1	201	scaffold_2	1587592	1586480	-	954	1587435:1587085,1587001:1586844,	IAINSPSR(40.23),
197379	360_S2	estExt_Genewise1.C_21124	0	40.23	1	201	scaffold_2	1587592	1586480	-	954	1587435:1587085,1587001:1586844,	IAINSPSR(40.23),
137608	360_S2	gw1.2.2036.1	0	40.23	1	198	scaffold_2	1587592	1586489	-	940	1587435:1587085,1587001:1586844,	IAINSPSR(40.23),
47007	360_S2	fgenesh1_pm.C_scaffold_2000117	0	40.23	1	201	scaffold_2	1587592	1586480	-	954	1587435:1587085,1587001:1586844,	IAINSPSR(40.23),
37014	360_S2	fgenesh1_pg.C_scaffold_2000443	0	40.23	1	201	scaffold_2	1587592	1586480	-	954	1587435:1587085,1587001:1586844,	IAINSPSR(40.23),
206879	360_S2	estExt_GeneWisePlus.C_21123	0	40.23	1	201	scaffold_2	1587592	1586480	-	954	1587435:1587085,1587001:1586844,	IAINSPSR(40.23),
174361	360_S2	e_gw1.2.2036.1	0	40.23	1	201	scaffold_2	1587592	1586480	-	954	1587435:1587085,1587001:1586844,	IAINSPSR(40.23),
197380	360_S2	estExt_Genewise1.C_21125	0	40.23	1	201	scaffold_2	1587592	1586480	-	954	1587435:1587085,1587001:1586844,	IAINSPSR(40.23),
137603	360_S2	gw1.2.2035.1	0	40.23	1	198	scaffold_2	1587586	1586483	-	944	1587435:1587085,1587001:1586844,	IAINSPSR(40.23),
197378	360_S2	estExt_Genewise1.C_21123	0	40.23	1	201	scaffold_2	1587592	1586480	-	954	1587435:1587085,1587001:1586844,	IAINSPSR(40.23),
55568	360_S2	estExt_fgenesh1_pm.C_20109	0	40.23	1	201	scaffold_2	1587592	1586480	-	954	1587435:1587085,1587001:1586844,	IAINSPSR(40.23),
206880	360_S2	estExt_GeneWisePlus.C_21124	0	40.23	1	201	scaffold_2	1587592	1586480	-	954	1587435:1587085,1587001:1586844,	IAINSPSR(40.23),
174994	360_S2	e_gw1.2.967.1	0	40.23	1	201	scaffold_2	1587592	1586480	-	954	1587435:1587085,1587001:1586844,	IAINSPSR(40.23),
127728	360_S2	gw1.2.967.1	0	40.23	1	198	scaffold_2	1587592	1586489	-	940	1587435:1587085,1587001:1586844,	IAINSPSR(40.23),
173628	360_S2	e_gw1.2.2035.1	0	40.23	1	201	scaffold_2	1587592	1586480	-	954	1587435:1587085,1587001:1586844,	IAINSPSR(40.23),
197350	340_S2	estExt_Genewise1.C_21065	1	47.91	1	144	scaffold_2	1507445	1508443	+	659	1507492:1507602,1507626:1508006,1508079:1508152,	QALVQYDR(47.91),
143572	340_S2	gw1.2.2626.1	0	47.91	1	143	scaffold_2	1507445	1508440	+	658	1507492:1507602,1507626:1508006,1508079:1508152,	QALVQYDR(47.91),
206849	340_S2	estExt_GeneWisePlus.C_21065	0	47.91	1	144	scaffold_2	1507445	1508443	+	659	1507492:1507602,1507626:1508006,1508079:1508152,	QALVQYDR(47.91),
197352	340_S2	estExt_Genewise1.C_21067	0	47.91	1	144	scaffold_2	1507445	1508443	+	659	1507492:1507602,1507626:1508006,1508079:1508152,	QALVQYDR(47.91),
197351	340_S2	estExt_Genewise1.C_21066	0	47.91	1	144	scaffold_2	1507445	1508443	+	659	1507492:1507602,1507626:1508006,1508079:1508152,	QALVQYDR(47.91),
172964	340_S2	e_gw1.2.1048.1	0	47.91	1	143	scaffold_2	1507445	1508440	+	658	1507492:1507602,1507626:1508006,1508079:1508152,	QALVQYDR(47.91),
52254	340_S2	estExt_fgenesh1_pg.C_20414	0	47.91	1	144	scaffold_2	1507445	1508443	+	659	1507492:1507602,1507626:1508006,1508079:1508152,	QALVQYDR(47.91),
206850	340_S2	estExt_GeneWisePlus.C_21066	0	47.91	1	144	scaffold_2	1507445	1508443	+	659	1507492:1507602,1507626:1508006,1508079:1508152,	QALVQYDR(47.91),
173701	340_S2	e_gw1.2.1049.1	0	47.91	1	143	scaffold_2	1507445	1508440	+	658	1507492:1507602,1507626:1508006,1508079:1508152,	QALVQYDR(47.91),
206852	340_S2	estExt_GeneWisePlus.C_21068	0	47.91	1	144	scaffold_2	1507445	1508443	+	659	1507492:1507602,1507626:1508006,1508079:1508152,	QALVQYDR(47.91),
128339	340_S2	gw1.2.1048.1	0	47.91	1	143	scaffold_2	1507445	1508440	+	658	1507492:1507602,1507626:1508006,1508079:1508152,	QALVQYDR(47.91),
46998	340_S2	fgenesh1_pm.C_scaffold_2000108	0	47.91	1	144	scaffold_2	1507445	1508443	+	659	1507492:1507602,1507626:1508006,1508079:1508152,	QALVQYDR(47.91),
206851	340_S2	estExt_GeneWisePlus.C_21067	0	47.91	1	144	scaffold_2	1507445	1508443	+	659	1507492:1507602,1507626:1508006,1508079:1508152,	QALVQYDR(47.91),
173670	340_S2	e_gw1.2.2078.1	0	47.91	1	143	scaffold_2	1507445	1508440	+	658	1507492:1507602,1507626:1508006,1508079:1508152,	QALVQYDR(47.91),
175501	340_S2	e_gw1.2.2626.1	0	47.91	1	143	scaffold_2	1507445	1508440	+	658	1507492:1507602,1507626:1508006,1508079:1508152,	QALVQYDR(47.91),
36994	340_S2	fgenesh1_pg.C_scaffold_2000423	0	47.91	1	144	scaffold_2	1507445	1508443	+	659	1507492:1507602,1507626:1508006,1508079:1508152,	QALVQYDR(47.91),
137997	340_S2	gw1.2.2078.1	0	47.91	1	138	scaffold_2	1507460	1508440	+	634	1507492:1507602,1507626:1508006,1508079:1508152,	QALVQYDR(47.91),
128341	340_S2	gw1.2.1049.1	0	47.91	1	143	scaffold_2	1507445	1508440	+	658	1507492:1507602,1507626:1508006,1508079:1508152,	QALVQYDR(47.91),
197353	340_S2	estExt_Genewise1.C_21068	0	47.91	1	144	scaffold_2	1507445	1508443	+	659	1507492:1507602,1507626:1508006,1508079:1508152,	QALVQYDR(47.91),
55564	340_S2	estExt_fgenesh1_pm.C_20100	0	47.91	1	144	scaffold_2	1507445	1508443	+	659	1507492:1507602,1507626:1508006,1508079:1508152,	QALVQYDR(47.91),
54041	335_S9	estExt_fgenesh1_pg.C_90473	1	46.66	1	119	scaffold_9	1417079	1416581	-	525	1416910:1416853,1416765:1416683,	SQLEIATASVER(46.66),
49731	335_S9	fgenesh1_pm.C_scaffold_9000244	0	46.66	1	119	scaffold_9	1417079	1416581	-	525	1416910:1416853,1416765:1416683,	SQLEIATASVER(46.66),
211672	335_S9	estExt_GeneWisePlus.C_91025	0	46.66	1	106	scaffold_9	1417079	1416703	-	504	1416910:1416853,	SQLEIATASVER(46.66),
186763	335_S9	e_gw1.9.917.1	0	46.66	1	90	scaffold_9	1417079	1416581	-	413	1416910:1416683,	SQLEIATASVER(46.66),
211670	335_S9	estExt_GeneWisePlus.C_91023	0	46.66	1	119	scaffold_9	1417079	1416581	-	525	1416910:1416853,1416765:1416683,	SQLEIATASVER(46.66),
128208	335_S9	gw1.9.420.1	0	46.66	1	118	scaffold_9	1417079	1416584	-	524	1416910:1416853,1416765:1416683,	SQLEIATASVER(46.66),
211671	335_S9	estExt_GeneWisePlus.C_91024	0	46.66	1	90	scaffold_9	1417079	1416581	-	413	1416910:1416683,	SQLEIATASVER(46.66),
42501	335_S9	fgenesh1_pg.C_scaffold_9000479	0	46.66	1	119	scaffold_9	1417079	1416581	-	525	1416910:1416853,1416765:1416683,	SQLEIATASVER(46.66),
56728	335_S9	estExt_fgenesh1_pm.C_90240	0	46.66	1	119	scaffold_9	1417079	1416581	-	525	1416910:1416853,1416765:1416683,	SQLEIATASVER(46.66),
202136	335_S9	estExt_Genewise1.C_91024	0	46.66	1	89	scaffold_9	1417079	1416584	-	412	1416910:1416683,	SQLEIATASVER(46.66),
186127	335_S9	e_gw1.9.420.1	0	46.66	1	119	scaffold_9	1417079	1416581	-	525	1416910:1416853,1416765:1416683,	SQLEIATASVER(46.66),
202135	335_S9	estExt_Genewise1.C_91023	0	46.66	1	118	scaffold_9	1417079	1416584	-	524	1416910:1416853,1416765:1416683,	SQLEIATASVER(46.66),
138460	335_S9	gw1.9.917.1	0	46.66	1	89	scaffold_9	1417079	1416584	-	412	1416910:1416683,	SQLEIATASVER(46.66),
202137	335_S9	estExt_Genewise1.C_91025	0	46.66	1	89	scaffold_9	1417079	1416754	-	408	1416910:1416853,	SQLEIATASVER(46.66),
143759	335_S9	gw1.9.1173.1	0	46.66	1	89	scaffold_9	1417079	1416754	-	408	1416910:1416853,	SQLEIATASVER(46.66),
186681	335_S9	e_gw1.9.1173.1	0	46.66	1	106	scaffold_9	1417079	1416703	-	504	1416910:1416853,	SQLEIATASVER(46.66),
52604	317_S3	estExt_fgenesh1_pg.C_30379	1	57.57	1	156	scaffold_3	1237022	1236389	-	768	1236851:1236687,	AGELTTEELER(57.57),
198307	317_S3	estExt_Genewise1.C_30857	0	57.57	1	156	scaffold_3	1237022	1236389	-	768	1236851:1236687,	AGELTTEELER(57.57),
198306	317_S3	estExt_Genewise1.C_30856	0	57.57	1	156	scaffold_3	1237022	1236389	-	768	1236851:1236687,	AGELTTEELER(57.57),
207809	317_S3	estExt_GeneWisePlus.C_30855	0	57.57	1	156	scaffold_3	1237022	1236389	-	768	1236851:1236687,	AGELTTEELER(57.57),
175925	317_S3	e_gw1.3.2390.1	0	57.57	1	143	scaffold_3	1236983	1236389	-	708	1236851:1236687,	AGELTTEELER(57.57),
175776	317_S3	e_gw1.3.1927.1	0	57.57	1	156	scaffold_3	1237022	1236389	-	773	1236851:1236687,	AGELTTEELER(57.57),
198305	317_S3	estExt_Genewise1.C_30855	0	57.57	1	156	scaffold_3	1237022	1236389	-	768	1236851:1236687,	AGELTTEELER(57.57),
137811	317_S3	gw1.3.1905.1	0	57.57	1	154	scaffold_3	1237022	1236395	-	766	1236851:1236687,	AGELTTEELER(57.57),
138025	317_S3	gw1.3.1927.1	0	57.57	1	154	scaffold_3	1237022	1236395	-	766	1236851:1236687,	AGELTTEELER(57.57),
207810	317_S3	estExt_GeneWisePlus.C_30856	0	57.57	1	156	scaffold_3	1237022	1236389	-	768	1236851:1236687,	AGELTTEELER(57.57),
38036	317_S3	fgenesh1_pg.C_scaffold_3000384	0	57.57	1	128	scaffold_3	1236938	1236389	-	635	1236851:1236687,	AGELTTEELER(57.57),
207811	317_S3	estExt_GeneWisePlus.C_30857	0	57.57	1	156	scaffold_3	1237022	1236389	-	768	1236851:1236687,	AGELTTEELER(57.57),
47371	317_S3	fgenesh1_pm.C_scaffold_3000164	0	57.57	1	128	scaffold_3	1236938	1236389	-	635	1236851:1236687,	AGELTTEELER(57.57),
176656	317_S3	e_gw1.3.1905.1	0	57.57	1	156	scaffold_3	1237022	1236389	-	773	1236851:1236687,	AGELTTEELER(57.57),
55725	317_S3	estExt_fgenesh1_pm.C_30160	0	57.57	1	156	scaffold_3	1237022	1236389	-	768	1236851:1236687,	AGELTTEELER(57.57),
143488	317_S3	gw1.3.2390.1	0	57.57	1	141	scaffold_3	1236983	1236395	-	701	1236851:1236687,	AGELTTEELER(57.57),
213437	31_S14	estExt_GeneWisePlus.C_140093	1	36.43	1	484	scaffold_14	157141	155409	-	2522	157078:156999,156806:156750,156276:156198,155611:155548,	TGEADPNDTAGNLEILLK(36.43),
122787	31_S14	gw1.14.118.1	0	36.43	1	481	scaffold_14	157135	155412	-	2510	157078:156999,156806:156750,156276:156198,155611:155548,	TGEADPNDTAGNLEILLK(36.43),
191431	31_S14	e_gw1.14.118.1	0	36.43	1	484	scaffold_14	157141	155409	-	2522	157078:156999,156806:156750,156276:156198,155611:155548,	TGEADPNDTAGNLEILLK(36.43),
203880	31_S14	estExt_Genewise1.C_140093	0	36.43	1	327	scaffold_14	156536	155412	-	1727	156276:156198,155611:155548,	TGEADPNDTAGNLEILLK(36.43),
44407	31_S14	fgenesh1_pg.C_scaffold_14000043	0	36.43	1	484	scaffold_14	157141	155409	-	2522	157078:156999,156806:156750,156276:156198,155611:155548,	TGEADPNDTAGNLEILLK(36.43),
50669	31_S14	fgenesh1_pm.C_scaffold_14000021	0	36.43	1	484	scaffold_14	157141	155409	-	2522	157078:156999,156806:156750,156276:156198,155611:155548,	TGEADPNDTAGNLEILLK(36.43),
191497	31_S14	e_gw1.14.119.1	0	36.43	1	484	scaffold_14	157141	155409	-	2522	157078:156999,156806:156750,156276:156198,155611:155548,	TGEADPNDTAGNLEILLK(36.43),
122833	31_S14	gw1.14.119.1	0	36.43	1	482	scaffold_14	157141	155415	-	2516	157078:156999,156806:156750,156276:156198,155611:155548,	TGEADPNDTAGNLEILLK(36.43),
203879	31_S14	estExt_Genewise1.C_140092	0	36.43	1	327	scaffold_14	156536	155412	-	1727	156276:156198,155611:155548,	TGEADPNDTAGNLEILLK(36.43),
191743	31_S14	e_gw1.14.294.1	0	36.43	1	484	scaffold_14	157141	155409	-	2522	157078:156999,156806:156750,156276:156198,155611:155548,	TGEADPNDTAGNLEILLK(36.43),
130256	31_S14	gw1.14.294.1	0	36.43	1	475	scaffold_14	157117	155412	-	2484	157078:156999,156806:156750,156276:156198,155611:155548,	TGEADPNDTAGNLEILLK(36.43),
57133	31_S14	estExt_fgenesh1_pm.C_140020	0	36.43	1	484	scaffold_14	157141	155409	-	2522	157078:156999,156806:156750,156276:156198,155611:155548,	TGEADPNDTAGNLEILLK(36.43),
203881	31_S14	estExt_Genewise1.C_140094	0	36.43	1	482	scaffold_14	157141	155415	-	2516	157078:156999,156806:156750,156276:156198,155611:155548,	TGEADPNDTAGNLEILLK(36.43),
213436	31_S14	estExt_GeneWisePlus.C_140092	0	36.43	1	484	scaffold_14	157141	155409	-	2522	157078:156999,156806:156750,156276:156198,155611:155548,	TGEADPNDTAGNLEILLK(36.43),
54689	31_S14	estExt_fgenesh1_pg.C_140042	0	36.43	1	484	scaffold_14	157141	155409	-	2522	157078:156999,156806:156750,156276:156198,155611:155548,	TGEADPNDTAGNLEILLK(36.43),
213438	31_S14	estExt_GeneWisePlus.C_140094	0	36.43	1	484	scaffold_14	157141	155409	-	2522	157078:156999,156806:156750,156276:156198,155611:155548,	TGEADPNDTAGNLEILLK(36.43),
36943	303_S2	fgenesh1_pg.C_scaffold_2000372	0	70.23	1	143	scaffold_2	1319787	1319230	-	707	1319659:1319532,	TVTSLDVVYALKR(70.23),
52227	303_S2	estExt_fgenesh1_pg.C_20363	0	70.23	1	143	scaffold_2	1319787	1319230	-	707	1319659:1319532,	TVTSLDVVYALKR(70.23),
198287	300_S3	estExt_Genewise1.C_30815	1	62.58	1	424	scaffold_3	1160175	1161639	+	2175	1160641:1160715,1161171:1161287,	LASSEYADTPAER(62.58),
133980	300_S3	gw1.3.1550.1	0	62.58	1	424	scaffold_3	1160175	1161639	+	2175	1160641:1160715,1161171:1161287,	LASSEYADTPAER(62.58),
55719	300_S3	estExt_fgenesh1_pm.C_30150	0	62.58	1	467	scaffold_3	1160175	1161651	+	2433	1160641:1160715,	LASSEYADTPAER(62.58),
133653	300_S3	gw1.3.1528.1	0	62.58	1	466	scaffold_3	1160175	1161648	+	2432	1160641:1160715,	LASSEYADTPAER(62.58),
207793	300_S3	estExt_GeneWisePlus.C_30817	0	62.58	1	466	scaffold_3	1160175	1161648	+	2432	1160641:1160715,	LASSEYADTPAER(62.58),
123201	300_S3	gw1.3.497.1	0	62.58	1	466	scaffold_3	1160175	1161648	+	2432	1160641:1160715,	LASSEYADTPAER(62.58),
38019	300_S3	fgenesh1_pg.C_scaffold_3000367	0	62.58	1	467	scaffold_3	1160175	1161651	+	2433	1160641:1160715,	LASSEYADTPAER(62.58),
175676	300_S3	e_gw1.3.1528.1	0	62.58	1	466	scaffold_3	1160175	1161648	+	2432	1160641:1160715,	LASSEYADTPAER(62.58),
52596	300_S3	estExt_fgenesh1_pg.C_30362	0	62.58	1	467	scaffold_3	1160175	1161651	+	2433	1160641:1160715,	LASSEYADTPAER(62.58),
177871	300_S3	e_gw1.3.497.1	0	62.58	1	466	scaffold_3	1160175	1161648	+	2432	1160641:1160715,	LASSEYADTPAER(62.58),
207791	300_S3	estExt_GeneWisePlus.C_30815	0	62.58	1	424	scaffold_3	1160175	1161639	+	2175	1160641:1160715,1161171:1161287,	LASSEYADTPAER(62.58),
198289	300_S3	estExt_Genewise1.C_30817	0	62.58	1	466	scaffold_3	1160175	1161648	+	2432	1160641:1160715,	LASSEYADTPAER(62.58),
177990	300_S3	e_gw1.3.1550.1	0	62.58	1	424	scaffold_3	1160175	1161639	+	2175	1160641:1160715,1161171:1161287,	LASSEYADTPAER(62.58),
207792	300_S3	estExt_GeneWisePlus.C_30816	0	62.58	1	466	scaffold_3	1160175	1161648	+	2432	1160641:1160715,	LASSEYADTPAER(62.58),
198288	300_S3	estExt_Genewise1.C_30816	0	62.58	1	466	scaffold_3	1160175	1161648	+	2432	1160641:1160715,	LASSEYADTPAER(62.58),
47361	300_S3	fgenesh1_pm.C_scaffold_3000154	0	62.58	1	467	scaffold_3	1160175	1161651	+	2433	1160641:1160715,	LASSEYADTPAER(62.58),
56485	299_S7	estExt_fgenesh1_pm.C_70216	1	34.97	1	337	scaffold_7	1393974	1392625	-	1593	1393937:1393778,1393699:1393625,1392939:1392884,1392712:1392654,	TAAQNIIPSSTGAAK(34.97),
210739	299_S7	estExt_GeneWisePlus.C_70860	0	34.97	1	337	scaffold_7	1393974	1392625	-	1593	1393937:1393778,1393699:1393625,1392939:1392884,1392712:1392654,	TAAQNIIPSSTGAAK(34.97),
135535	299_S7	gw1.7.813.1	0	34.97	1	332	scaffold_7	1393974	1392628	-	1592	1393937:1393778,1393699:1393625,1392939:1392884,1392712:1392654,	TAAQNIIPSSTGAAK(34.97),
125901	299_S7	gw1.7.340.1	0	34.97	1	339	scaffold_7	1393974	1392628	-	1648	1393902:1393764,1393699:1393625,1392939:1392884,1392712:1392654,	TAAQNIIPSSTGAAK(34.97),
53681	299_S7	estExt_fgenesh1_pg.C_70414	0	34.97	1	337	scaffold_7	1393974	1392625	-	1593	1393937:1393778,1393699:1393625,1392939:1392884,1392712:1392654,	TAAQNIIPSSTGAAK(34.97),
210737	299_S7	estExt_GeneWisePlus.C_70858	0	34.97	1	337	scaffold_7	1393974	1392625	-	1593	1393937:1393778,1393699:1393625,1392939:1392884,1392712:1392654,	TAAQNIIPSSTGAAK(34.97),
49121	299_S7	fgenesh1_pm.C_scaffold_7000220	0	34.97	1	327	scaffold_7	1393974	1392625	-	1556	1393937:1393748,1393699:1393625,1392939:1392884,1392712:1392654,	TAAQNIIPSSTGAAK(34.97),
210738	299_S7	estExt_GeneWisePlus.C_70859	0	34.97	1	337	scaffold_7	1393974	1392625	-	1593	1393937:1393778,1393699:1393625,1392939:1392884,1392712:1392654,	TAAQNIIPSSTGAAK(34.97),
201211	299_S7	estExt_Genewise1.C_70859	0	34.97	1	337	scaffold_7	1393974	1392625	-	1593	1393937:1393778,1393699:1393625,1392939:1392884,1392712:1392654,	TAAQNIIPSSTGAAK(34.97),
41314	299_S7	fgenesh1_pg.C_scaffold_7000419	0	34.97	1	327	scaffold_7	1393974	1392625	-	1556	1393937:1393748,1393699:1393625,1392939:1392884,1392712:1392654,	TAAQNIIPSSTGAAK(34.97),
142568	299_S7	gw1.7.1132.1	0	34.97	1	332	scaffold_7	1393974	1392628	-	1592	1393937:1393778,1393699:1393625,1392939:1392884,1392712:1392654,	TAAQNIIPSSTGAAK(34.97),
201210	299_S7	estExt_Genewise1.C_70858	0	34.97	1	337	scaffold_7	1393974	1392625	-	1593	1393937:1393778,1393699:1393625,1392939:1392884,1392712:1392654,	TAAQNIIPSSTGAAK(34.97),
201212	299_S7	estExt_Genewise1.C_70860	0	34.97	1	344	scaffold_7	1393974	1392625	-	1649	1393902:1393764,1393699:1393625,1392939:1392884,1392712:1392654,	TAAQNIIPSSTGAAK(34.97),
138111	292_S10	gw1.10.949.1	0	47.21	1	145	scaffold_10	1176404	1175774	-	658	1176349:1176153,	ALEDRYTSGK(47.21),
212096	286_S10	estExt_GeneWisePlus.C_100858	1	49.52	1	461	scaffold_10	1153532	1152034	-	2348	1153399:1153338,1153198:1153143,	ISGIGTVPVGR(49.52),
141016	286_S10	gw1.10.1083.1	0	49.52	1	458	scaffold_10	1153529	1152037	-	2347	1153399:1153338,1153198:1153143,	ISGIGTVPVGR(49.52),
202554	286_S10	estExt_Genewise1.C_100857	0	49.52	1	461	scaffold_10	1153532	1152034	-	2348	1153399:1153338,1153198:1153143,	ISGIGTVPVGR(49.52),
123328	286_S10	gw1.10.220.1	0	49.52	1	458	scaffold_10	1153529	1152037	-	2347	1153399:1153338,1153198:1153143,	ISGIGTVPVGR(49.52),
56812	286_S10	estExt_fgenesh1_pm.C_100140	0	49.52	1	461	scaffold_10	1153532	1152034	-	2348	1153399:1153338,1153198:1153143,	ISGIGTVPVGR(49.52),
133321	286_S10	gw1.10.705.1	0	49.52	1	460	scaffold_10	1153535	1152037	-	2357	1153399:1153338,1153198:1153143,	ISGIGTVPVGR(49.52),
202553	286_S10	estExt_Genewise1.C_100856	0	49.52	1	461	scaffold_10	1153532	1152034	-	2348	1153399:1153338,1153198:1153143,	ISGIGTVPVGR(49.52),
212095	286_S10	estExt_GeneWisePlus.C_100857	0	49.52	1	461	scaffold_10	1153532	1152034	-	2348	1153399:1153338,1153198:1153143,	ISGIGTVPVGR(49.52),
202555	286_S10	estExt_Genewise1.C_100858	0	49.52	1	461	scaffold_10	1153532	1152034	-	2348	1153399:1153338,1153198:1153143,	ISGIGTVPVGR(49.52),
54196	286_S10	estExt_fgenesh1_pg.C_100344	0	49.52	1	461	scaffold_10	1153532	1152034	-	2348	1153399:1153338,1153198:1153143,	ISGIGTVPVGR(49.52),
212094	286_S10	estExt_GeneWisePlus.C_100856	0	49.52	1	461	scaffold_10	1153532	1152034	-	2348	1153399:1153338,1153198:1153143,	ISGIGTVPVGR(49.52),
196131	281_S1	estExt_Genewise1.C_10789	1	42.02	1	199	scaffold_1	1051768	1052606	+	931	1052031:1052211,1052297:1052356,	NSSFAPSNIIAR(42.02),
51786	281_S1	estExt_fgenesh1_pg.C_10322	0	42.02	1	199	scaffold_1	1051768	1052606	+	931	1052031:1052211,1052297:1052356,	NSSFAPSNIIAR(42.02),
205617	281_S1	estExt_GeneWisePlus.C_10789	0	42.02	1	199	scaffold_1	1051768	1052606	+	931	1052031:1052211,1052297:1052356,	NSSFAPSNIIAR(42.02),
196133	281_S1	estExt_Genewise1.C_10791	0	42.02	1	199	scaffold_1	1051768	1052606	+	931	1052031:1052211,1052297:1052356,	NSSFAPSNIIAR(42.02),
55297	281_S1	estExt_fgenesh1_pm.C_10161	0	42.02	1	199	scaffold_1	1051768	1052606	+	931	1052031:1052211,1052297:1052356,	NSSFAPSNIIAR(42.02),
46406	281_S1	fgenesh1_pm.C_scaffold_1000167	0	42.02	1	199	scaffold_1	1051768	1052606	+	931	1052031:1052211,1052297:1052356,	NSSFAPSNIIAR(42.02),
196132	281_S1	estExt_Genewise1.C_10790	0	42.02	1	199	scaffold_1	1051768	1052606	+	931	1052031:1052211,1052297:1052356,	NSSFAPSNIIAR(42.02),
172810	281_S1	e_gw1.1.2074.1	0	42.02	1	195	scaffold_1	1051768	1052594	+	908	1052031:1052211,1052297:1052356,	NSSFAPSNIIAR(42.02),
171895	281_S1	e_gw1.1.976.1	0	42.02	1	198	scaffold_1	1051768	1052603	+	930	1052031:1052211,1052297:1052356,	NSSFAPSNIIAR(42.02),
137423	281_S1	gw1.1.2073.1	0	42.02	1	198	scaffold_1	1051768	1052603	+	930	1052031:1052211,1052297:1052356,	NSSFAPSNIIAR(42.02),
35688	281_S1	fgenesh1_pg.C_scaffold_1000330	0	42.02	1	199	scaffold_1	1051768	1052606	+	931	1052031:1052211,1052297:1052356,	NSSFAPSNIIAR(42.02),
172039	281_S1	e_gw1.1.2073.1	0	42.02	1	198	scaffold_1	1051768	1052603	+	930	1052031:1052211,1052297:1052356,	NSSFAPSNIIAR(42.02),
205619	281_S1	estExt_GeneWisePlus.C_10791	0	42.02	1	199	scaffold_1	1051768	1052606	+	931	1052031:1052211,1052297:1052356,	NSSFAPSNIIAR(42.02),
205618	281_S1	estExt_GeneWisePlus.C_10790	0	42.02	1	199	scaffold_1	1051768	1052606	+	931	1052031:1052211,1052297:1052356,	NSSFAPSNIIAR(42.02),
137429	281_S1	gw1.1.2074.1	0	42.02	1	167	scaffold_1	1051852	1052594	+	777	1052031:1052211,1052297:1052356,	NSSFAPSNIIAR(42.02),
127526	281_S1	gw1.1.976.1	0	42.02	1	198	scaffold_1	1051768	1052603	+	930	1052031:1052211,1052297:1052356,	NSSFAPSNIIAR(42.02),
201642	279_S8	estExt_Genewise1.C_80831	1	39.54	1	300	scaffold_8	1086860	1087880	+	1552	1087285:1087349,1087502:1087556,	DTPTADGLENR(39.54),
211171	279_S8	estExt_GeneWisePlus.C_80832	0	39.54	1	300	scaffold_8	1086860	1087880	+	1552	1087285:1087349,1087502:1087556,	DTPTADGLENR(39.54),
201641	279_S8	estExt_Genewise1.C_80830	0	39.54	1	279	scaffold_8	1086860	1087880	+	1430	1086966:1087028,1087285:1087349,1087502:1087556,	DTPTADGLENR(39.54),
136589	279_S8	gw1.8.940.1	0	39.54	1	277	scaffold_8	1086860	1087877	+	1414	1086948:1087013,1087285:1087349,1087502:1087556,	DTPTADGLENR(39.54),
41816	279_S8	fgenesh1_pg.C_scaffold_8000367	0	39.54	1	300	scaffold_8	1086860	1087880	+	1552	1087285:1087349,1087502:1087556,	DTPTADGLENR(39.54),
211169	279_S8	estExt_GeneWisePlus.C_80830	0	39.54	1	279	scaffold_8	1086860	1087880	+	1430	1086966:1087028,1087285:1087349,1087502:1087556,	DTPTADGLENR(39.54),
185289	279_S8	e_gw1.8.385.1	0	39.54	1	299	scaffold_8	1086860	1087877	+	1551	1087285:1087349,1087502:1087556,	DTPTADGLENR(39.54),
126018	279_S8	gw1.8.385.1	0	39.54	1	299	scaffold_8	1086860	1087877	+	1551	1087285:1087349,1087502:1087556,	DTPTADGLENR(39.54),
211170	279_S8	estExt_GeneWisePlus.C_80831	0	39.54	1	296	scaffold_8	1086860	1087868	+	1534	1087285:1087349,1087502:1087556,	DTPTADGLENR(39.54),
53843	279_S8	estExt_fgenesh1_pg.C_80358	0	39.54	1	300	scaffold_8	1086860	1087880	+	1552	1087285:1087349,1087502:1087556,	DTPTADGLENR(39.54),
201643	279_S8	estExt_Genewise1.C_80832	0	39.54	1	296	scaffold_8	1086860	1087868	+	1534	1087285:1087349,1087502:1087556,	DTPTADGLENR(39.54),
126158	279_S8	gw1.8.397.1	0	39.54	1	294	scaffold_8	1086866	1087868	+	1525	1087285:1087349,1087502:1087556,	DTPTADGLENR(39.54),
185539	279_S8	e_gw1.8.397.1	0	39.54	1	296	scaffold_8	1086860	1087868	+	1534	1087285:1087349,1087502:1087556,	DTPTADGLENR(39.54),
49376	279_S8	fgenesh1_pm.C_scaffold_8000195	0	39.54	1	300	scaffold_8	1086860	1087880	+	1552	1087285:1087349,1087502:1087556,	DTPTADGLENR(39.54),
185055	279_S8	e_gw1.8.940.1	0	39.54	1	277	scaffold_8	1086860	1087877	+	1414	1086948:1087013,1087285:1087349,1087502:1087556,	DTPTADGLENR(39.54),
56594	279_S8	estExt_fgenesh1_pm.C_80187	0	39.54	1	300	scaffold_8	1086860	1087880	+	1552	1087285:1087349,1087502:1087556,	DTPTADGLENR(39.54),
211159	270_S8	estExt_GeneWisePlus.C_80800	1	60.6	1	519	scaffold_8	1042867	1044881	+	2473	1043037:1043178,1043265:1043324,1043368:1043503,1043821:1043885,1044736:1044798,	IVGEDHYNTATR(60.60),
132246	270_S8	gw1.8.710.1	0	60.6	1	509	scaffold_8	1042873	1044866	+	2442	1043037:1043178,1043265:1043324,1043368:1043503,1043821:1043885,1044736:1044798,	IVGEDHYNTATR(60.60),
201630	270_S8	estExt_Genewise1.C_80799	0	60.6	1	519	scaffold_8	1042867	1044881	+	2473	1043037:1043178,1043265:1043324,1043368:1043503,1043821:1043885,1044736:1044798,	IVGEDHYNTATR(60.60),
122120	270_S8	gw1.8.171.1	0	60.6	1	515	scaffold_8	1042867	1044878	+	2472	1043037:1043178,1043265:1043324,1043368:1043503,1043821:1043885,1044736:1044798,	IVGEDHYNTATR(60.60),
49370	270_S8	fgenesh1_pm.C_scaffold_8000189	0	60.6	1	519	scaffold_8	1042867	1044881	+	2473	1043037:1043178,1043265:1043324,1043368:1043503,1043821:1043885,1044736:1044798,	IVGEDHYNTATR(60.60),
53838	270_S8	estExt_fgenesh1_pg.C_80344	0	60.6	1	519	scaffold_8	1042867	1044881	+	2473	1043037:1043178,1043265:1043324,1043368:1043503,1043821:1043885,1044736:1044798,	IVGEDHYNTATR(60.60),
56591	270_S8	estExt_fgenesh1_pm.C_80181	0	60.6	1	519	scaffold_8	1042867	1044881	+	2473	1043037:1043178,1043265:1043324,1043368:1043503,1043821:1043885,1044736:1044798,	IVGEDHYNTATR(60.60),
201631	270_S8	estExt_Genewise1.C_80800	0	60.6	1	519	scaffold_8	1042867	1044881	+	2473	1043037:1043178,1043265:1043324,1043368:1043503,1043821:1043885,1044736:1044798,	IVGEDHYNTATR(60.60),
41802	270_S8	fgenesh1_pg.C_scaffold_8000353	0	60.6	1	519	scaffold_8	1042867	1044881	+	2473	1043037:1043178,1043265:1043324,1043368:1043503,1043821:1043885,1044736:1044798,	IVGEDHYNTATR(60.60),
201629	270_S8	estExt_Genewise1.C_80798	0	60.6	1	519	scaffold_8	1042867	1044881	+	2473	1043037:1043178,1043265:1043324,1043368:1043503,1043821:1043885,1044736:1044798,	IVGEDHYNTATR(60.60),
140354	270_S8	gw1.8.1138.1	0	60.6	1	509	scaffold_8	1042882	1044875	+	2445	1043037:1043178,1043265:1043324,1043368:1043503,1043821:1043885,1044736:1044798,	IVGEDHYNTATR(60.60),
211157	270_S8	estExt_GeneWisePlus.C_80798	0	60.6	1	519	scaffold_8	1042867	1044881	+	2473	1043037:1043178,1043265:1043324,1043368:1043503,1043821:1043885,1044736:1044798,	IVGEDHYNTATR(60.60),
211158	270_S8	estExt_GeneWisePlus.C_80799	0	60.6	1	519	scaffold_8	1042867	1044881	+	2473	1043037:1043178,1043265:1043324,1043368:1043503,1043821:1043885,1044736:1044798,	IVGEDHYNTATR(60.60),
57444	27_S20	estExt_fgenesh1_pm.C_200024	1	78.31	1	93	scaffold_20	134333	134972	+	401	134353:134439,134471:134613,134779:134908,	TVAGGAYTVSTPAAAATR(78.31),
128450	27_S20	gw1.20.109.1	0	78.31	1	86	scaffold_20	134438	134969	+	397	134471:134613,134779:134908,	TVAGGAYTVSTPAAAATR(78.31),
214774	27_S20	estExt_GeneWisePlus.C_200108	0	78.31	1	93	scaffold_20	134333	134972	+	401	134353:134439,134471:134613,134779:134908,	TVAGGAYTVSTPAAAATR(78.31),
55162	27_S20	estExt_fgenesh1_pg.C_200038	0	78.31	1	93	scaffold_20	134333	134972	+	401	134353:134439,134471:134613,134779:134908,	TVAGGAYTVSTPAAAATR(78.31),
205197	27_S20	estExt_Genewise1.C_200107	0	78.31	1	93	scaffold_20	134333	134972	+	401	134353:134439,134471:134613,134779:134908,	TVAGGAYTVSTPAAAATR(78.31),
51419	27_S20	fgenesh1_pm.C_scaffold_20000024	0	78.31	1	93	scaffold_20	134333	134972	+	401	134353:134439,134471:134613,134779:134908,	TVAGGAYTVSTPAAAATR(78.31),
138215	27_S20	gw1.20.220.1	0	78.31	1	86	scaffold_20	134438	134969	+	397	134471:134613,134779:134908,	TVAGGAYTVSTPAAAATR(78.31),
45881	27_S20	fgenesh1_pg.C_scaffold_20000038	0	78.31	1	93	scaffold_20	134333	134972	+	401	134353:134439,134471:134613,134779:134908,	TVAGGAYTVSTPAAAATR(78.31),
205198	27_S20	estExt_Genewise1.C_200108	0	78.31	1	93	scaffold_20	134333	134972	+	401	134353:134439,134471:134613,134779:134908,	TVAGGAYTVSTPAAAATR(78.31),
214773	27_S20	estExt_GeneWisePlus.C_200107	0	78.31	1	93	scaffold_20	134333	134972	+	401	134353:134439,134471:134613,134779:134908,	TVAGGAYTVSTPAAAATR(78.31),
211156	269_S8	estExt_GeneWisePlus.C_80797	1	55.37	1	198	scaffold_8	1040366	1041144	+	990	1040677:1040771,1040966:1041054,	INPIYGISAEGYEGK(55.37),
184400	269_S8	e_gw1.8.470.1	0	68.43	1	196	scaffold_8	1040366	1041138	+	984	1040677:1040771,1040966:1041054,	INPIYGISAEGYEGK(68.43),
201627	269_S8	estExt_Genewise1.C_80796	0	55.37	1	198	scaffold_8	1040366	1041144	+	990	1040677:1040771,1040966:1041054,	INPIYGISAEGYEGK(55.37),
201626	269_S8	estExt_Genewise1.C_80795	0	55.37	1	198	scaffold_8	1040366	1041144	+	990	1040677:1040771,1040966:1041054,	INPIYGISAEGYEGK(55.37),
56590	269_S8	estExt_fgenesh1_pm.C_80180	0	55.37	1	198	scaffold_8	1040366	1041144	+	990	1040677:1040771,1040966:1041054,	INPIYGISAEGYEGK(55.37),
184752	269_S8	e_gw1.8.996.1	0	68.43	1	196	scaffold_8	1040366	1041138	+	984	1040677:1040771,1040966:1041054,	INPIYGISAEGYEGK(68.43),
49369	269_S8	fgenesh1_pm.C_scaffold_8000188	0	55.37	1	198	scaffold_8	1040366	1041144	+	990	1040677:1040771,1040966:1041054,	INPIYGISAEGYEGK(55.37),
211154	269_S8	estExt_GeneWisePlus.C_80795	0	55.37	1	198	scaffold_8	1040366	1041144	+	990	1040677:1040771,1040966:1041054,	INPIYGISAEGYEGK(55.37),
143480	269_S8	gw1.8.1283.1	0	55.37	1	197	scaffold_8	1040366	1041141	+	989	1040677:1040771,1040966:1041054,	INPIYGISAEGYEGK(55.37),
201628	269_S8	estExt_Genewise1.C_80797	0	55.37	1	198	scaffold_8	1040366	1041144	+	990	1040677:1040771,1040966:1041054,	INPIYGISAEGYEGK(55.37),
211155	269_S8	estExt_GeneWisePlus.C_80796	0	55.37	1	198	scaffold_8	1040366	1041144	+	990	1040677:1040771,1040966:1041054,	INPIYGISAEGYEGK(55.37),
127483	269_S8	gw1.8.470.1	0	68.43	1	196	scaffold_8	1040366	1041138	+	984	1040677:1040771,1040966:1041054,	INPIYGISAEGYEGK(68.43),
185221	269_S8	e_gw1.8.1283.1	0	55.37	1	197	scaffold_8	1040366	1041141	+	989	1040677:1040771,1040966:1041054,	INPIYGISAEGYEGK(55.37),
53837	269_S8	estExt_fgenesh1_pg.C_80343	0	55.37	1	198	scaffold_8	1040366	1041144	+	990	1040677:1040771,1040966:1041054,	INPIYGISAEGYEGK(55.37),
41801	269_S8	fgenesh1_pg.C_scaffold_8000352	0	55.37	1	198	scaffold_8	1040366	1041144	+	990	1040677:1040771,1040966:1041054,	INPIYGISAEGYEGK(55.37),
137497	269_S8	gw1.8.996.1	0	68.43	1	196	scaffold_8	1040366	1041138	+	984	1040677:1040771,1040966:1041054,	INPIYGISAEGYEGK(68.43),
138062	268_S8	gw1.8.1027.1	1	36.85	1	152	scaffold_8	1038826	1039411	+	733	1039102:1039168,1039218:1039279,	TVLAEASGGK(36.85),
127952	268_S8	gw1.8.489.1	0	36.85	1	149	scaffold_8	1038841	1039417	+	720	1039102:1039168,1039218:1039279,	TVLAEASGGK(36.85),
137893	268_S8	gw1.8.1020.1	0	36.85	1	104	scaffold_8	1038841	1039220	+	514	1039102:1039168,	TVLAEASGGK(36.85),
211145	263_S8	estExt_GeneWisePlus.C_80780	1	40.13	1	239	scaffold_8	1027249	1028272	+	1174	1027545:1027702,1027792:1027876,1028028:1028090,	VEIGLGAIPEGK(40.13),
184377	263_S8	e_gw1.8.966.1	0	40.13	1	238	scaffold_8	1027249	1028269	+	1173	1027545:1027702,1027792:1027876,1028028:1028090,	VEIGLGAIPEGK(40.13),
201618	263_S8	estExt_Genewise1.C_80781	0	40.13	1	239	scaffold_8	1027249	1028272	+	1174	1027545:1027702,1027792:1027876,1028028:1028090,	VEIGLGAIPEGK(40.13),
56588	263_S8	estExt_fgenesh1_pm.C_80176	0	40.13	1	254	scaffold_8	1027249	1028272	+	1254	1027545:1027702,1027888:1027927,1028028:1028090,	VEIGLGAIPEGK(40.13),
143347	263_S8	gw1.8.1278.1	0	40.13	1	201	scaffold_8	1027360	1028269	+	998	1027545:1027702,1027792:1027876,1028028:1028090,	VEIGLGAIPEGK(40.13),
201617	263_S8	estExt_Genewise1.C_80780	0	40.13	1	239	scaffold_8	1027249	1028272	+	1174	1027545:1027702,1027792:1027876,1028028:1028090,	VEIGLGAIPEGK(40.13),
211146	263_S8	estExt_GeneWisePlus.C_80781	0	40.13	1	239	scaffold_8	1027249	1028272	+	1174	1027545:1027702,1027792:1027876,1028028:1028090,	VEIGLGAIPEGK(40.13),
136942	263_S8	gw1.8.966.1	0	40.13	1	238	scaffold_8	1027249	1028269	+	1173	1027545:1027702,1027792:1027876,1028028:1028090,	VEIGLGAIPEGK(40.13),
211147	263_S8	estExt_GeneWisePlus.C_80782	0	40.13	1	239	scaffold_8	1027249	1028272	+	1174	1027545:1027702,1027792:1027876,1028028:1028090,	VEIGLGAIPEGK(40.13),
126046	263_S8	gw1.8.388.1	0	40.13	1	308	scaffold_8	1027041	1028269	+	1399	1027545:1027702,1027792:1027876,1028028:1028090,	VEIGLGAIPEGK(40.13),
53834	263_S8	estExt_fgenesh1_pg.C_80337	0	40.13	1	254	scaffold_8	1027249	1028272	+	1254	1027545:1027702,1027888:1027927,1028028:1028090,	VEIGLGAIPEGK(40.13),
41795	263_S8	fgenesh1_pg.C_scaffold_8000346	0	40.13	1	254	scaffold_8	1027249	1028272	+	1254	1027545:1027702,1027888:1027927,1028028:1028090,	VEIGLGAIPEGK(40.13),
184756	263_S8	e_gw1.8.1278.1	0	40.13	1	238	scaffold_8	1027249	1028269	+	1173	1027545:1027702,1027792:1027876,1028028:1028090,	VEIGLGAIPEGK(40.13),
49365	263_S8	fgenesh1_pm.C_scaffold_8000184	0	40.13	1	254	scaffold_8	1027249	1028272	+	1254	1027545:1027702,1027888:1027927,1028028:1028090,	VEIGLGAIPEGK(40.13),
201619	263_S8	estExt_Genewise1.C_80782	0	40.13	1	239	scaffold_8	1027249	1028272	+	1174	1027545:1027702,1027792:1027876,1028028:1028090,	VEIGLGAIPEGK(40.13),
55981	260_S4	estExt_fgenesh1_pm.C_40169	1	44.05	1	139	scaffold_4	1197443	1196774	-	663	1197323:1197140,1197012:1196945,	EILDGLLVGK(44.05),
47945	260_S4	fgenesh1_pm.C_scaffold_4000176	0	44.05	1	139	scaffold_4	1197443	1196774	-	663	1197323:1197140,1197012:1196945,	EILDGLLVGK(44.05),
143636	260_S4	gw1.4.1933.1	0	44.05	1	136	scaffold_4	1197443	1196783	-	652	1197323:1197140,1197012:1196945,	EILDGLLVGK(44.05),
199280	260_S4	estExt_Genewise1.C_40800	0	44.05	1	139	scaffold_4	1197443	1196774	-	663	1197323:1197140,1197012:1196945,	EILDGLLVGK(44.05),
179016	260_S4	e_gw1.4.1933.1	0	44.05	1	139	scaffold_4	1197443	1196774	-	663	1197323:1197140,1197012:1196945,	EILDGLLVGK(44.05),
208788	260_S4	estExt_GeneWisePlus.C_40798	0	44.05	1	139	scaffold_4	1197443	1196774	-	663	1197323:1197140,1197012:1196945,	EILDGLLVGK(44.05),
199278	260_S4	estExt_Genewise1.C_40798	0	44.05	1	139	scaffold_4	1197443	1196774	-	663	1197323:1197140,1197012:1196945,	EILDGLLVGK(44.05),
208790	260_S4	estExt_GeneWisePlus.C_40800	0	44.05	1	139	scaffold_4	1197443	1196774	-	663	1197323:1197140,1197012:1196945,	EILDGLLVGK(44.05),
208789	260_S4	estExt_GeneWisePlus.C_40799	0	44.05	1	139	scaffold_4	1197443	1196774	-	663	1197323:1197140,1197012:1196945,	EILDGLLVGK(44.05),
199279	260_S4	estExt_Genewise1.C_40799	0	44.05	1	139	scaffold_4	1197443	1196774	-	663	1197323:1197140,1197012:1196945,	EILDGLLVGK(44.05),
179477	260_S4	e_gw1.4.1492.1	0	44.05	1	139	scaffold_4	1197443	1196774	-	663	1197323:1197140,1197012:1196945,	EILDGLLVGK(44.05),
179855	260_S4	e_gw1.4.1496.1	0	44.05	1	139	scaffold_4	1197443	1196774	-	663	1197323:1197140,1197012:1196945,	EILDGLLVGK(44.05),
137928	260_S4	gw1.4.1492.1	0	44.05	1	133	scaffold_4	1197434	1196783	-	637	1197323:1197140,1197012:1196945,	EILDGLLVGK(44.05),
39035	260_S4	fgenesh1_pg.C_scaffold_4000356	0	44.05	1	139	scaffold_4	1197443	1196774	-	663	1197323:1197140,1197012:1196945,	EILDGLLVGK(44.05),
52953	260_S4	estExt_fgenesh1_pg.C_40349	0	44.05	1	139	scaffold_4	1197443	1196774	-	663	1197323:1197140,1197012:1196945,	EILDGLLVGK(44.05),
137996	260_S4	gw1.4.1496.1	0	44.05	1	126	scaffold_4	1197431	1196801	-	606	1197323:1197140,1197012:1196945,	EILDGLLVGK(44.05),
187803	260_S10	e_gw1.10.1239.1	1	38.47	1	96	scaffold_10	1078627	1077921	-	442	1078564:1078336,1078152:1077964,	IYQDVVITEEMVGR(38.47),
187116	260_S10	e_gw1.10.1246.1	0	38.47	1	83	scaffold_10	1078627	1078149	-	399	1078564:1078336,	IYQDVVITEEMVGR(38.47),
144160	260_S10	gw1.10.1246.1	0	38.47	1	82	scaffold_10	1078627	1078152	-	398	1078564:1078336,	IYQDVVITEEMVGR(38.47),
187643	260_S10	e_gw1.10.959.1	0	38.47	1	83	scaffold_10	1078627	1078149	-	399	1078564:1078336,	IYQDVVITEEMVGR(38.47),
143816	260_S10	gw1.10.1239.1	0	38.47	1	95	scaffold_10	1078627	1077924	-	441	1078564:1078336,1078152:1077964,	IYQDVVITEEMVGR(38.47),
138333	260_S10	gw1.10.959.1	0	38.47	1	80	scaffold_10	1078627	1078158	-	390	1078564:1078336,	IYQDVVITEEMVGR(38.47),
212792	26_S12	estExt_GeneWisePlus.C_120076	1	52.16	1	404	scaffold_12	111343	109956	-	2120	111136:111075,110969:110917,110769:110710,	FSDENDQQR(52.16),
134482	26_S12	gw1.12.512.1	0	52.16	1	399	scaffold_12	111343	109971	-	2098	111136:111075,110969:110917,110769:110710,	FSDENDQQR(52.16),
190045	26_S12	e_gw1.12.165.1	0	52.16	1	403	scaffold_12	111343	109956	-	2115	111136:111075,110969:110914,110769:110710,	FSDENDQQR(52.16),
56976	26_S12	estExt_fgenesh1_pm.C_120019	0	52.16	1	403	scaffold_12	111343	109956	-	2115	111136:111075,110969:110914,110769:110710,	FSDENDQQR(52.16),
212791	26_S12	estExt_GeneWisePlus.C_120075	0	52.16	1	403	scaffold_12	111343	109956	-	2115	111136:111075,110969:110914,110769:110710,	FSDENDQQR(52.16),
54449	26_S12	estExt_fgenesh1_pg.C_120031	0	52.16	1	403	scaffold_12	111343	109956	-	2115	111136:111075,110969:110914,110769:110710,	FSDENDQQR(52.16),
212790	26_S12	estExt_GeneWisePlus.C_120074	0	52.16	1	403	scaffold_12	111343	109956	-	2115	111136:111075,110969:110914,110769:110710,	FSDENDQQR(52.16),
123959	26_S12	gw1.12.165.1	0	52.16	1	401	scaffold_12	111343	109962	-	2107	111136:111075,110969:110914,110769:110710,	FSDENDQQR(52.16),
189407	26_S12	e_gw1.12.718.1	0	52.16	1	402	scaffold_12	111343	109956	-	2107	111136:111075,110969:110911,110769:110710,	FSDENDQQR(52.16),
190061	26_S12	e_gw1.12.512.1	0	52.16	1	404	scaffold_12	111343	109956	-	2120	111136:111075,110969:110917,110769:110710,	FSDENDQQR(52.16),
140853	26_S12	gw1.12.718.1	0	52.16	1	371	scaffold_12	111280	109986	-	1949	111136:111075,110969:110911,110769:110710,	FSDENDQQR(52.16),
203238	26_S12	estExt_Genewise1.C_120076	0	52.16	1	398	scaffold_12	111343	109971	-	2093	111136:111075,110969:110914,110769:110710,	FSDENDQQR(52.16),
43612	26_S12	fgenesh1_pg.C_scaffold_12000031	0	52.16	1	403	scaffold_12	111343	109956	-	2115	111136:111075,110969:110914,110769:110710,	FSDENDQQR(52.16),
50275	26_S12	fgenesh1_pm.C_scaffold_12000019	0	52.16	1	403	scaffold_12	111343	109956	-	2115	111136:111075,110969:110914,110769:110710,	FSDENDQQR(52.16),
203237	26_S12	estExt_Genewise1.C_120075	0	52.16	1	399	scaffold_12	111343	109971	-	2098	111136:111075,110969:110917,110769:110710,	FSDENDQQR(52.16),
203236	26_S12	estExt_Genewise1.C_120074	0	52.16	1	401	scaffold_12	111343	109962	-	2107	111136:111075,110969:110914,110769:110710,	FSDENDQQR(52.16),
56701	256_S9	estExt_fgenesh1_pm.C_90163	1	55.64	1	224	scaffold_9	1061634	1060687	-	1121	1061588:1061373,1061196:1061138,	VNIGQIILSVR(55.64),
211570	256_S9	estExt_GeneWisePlus.C_90726	0	55.64	1	224	scaffold_9	1061634	1060687	-	1121	1061588:1061373,1061196:1061138,	VNIGQIILSVR(55.64),
127224	256_S9	gw1.9.361.1	0	55.64	1	222	scaffold_9	1061634	1060693	-	1116	1061588:1061373,1061196:1061138,	VNIGQIILSVR(55.64),
185865	256_S9	e_gw1.9.361.1	0	55.64	1	224	scaffold_9	1061634	1060687	-	1121	1061588:1061373,1061196:1061138,	VNIGQIILSVR(55.64),
186402	256_S9	e_gw1.9.360.1	0	55.64	1	224	scaffold_9	1061634	1060687	-	1121	1061588:1061373,1061196:1061138,	VNIGQIILSVR(55.64),
202036	256_S9	estExt_Genewise1.C_90726	0	55.64	1	221	scaffold_9	1061634	1060696	-	1111	1061588:1061373,1061196:1061138,	VNIGQIILSVR(55.64),
49653	256_S9	fgenesh1_pm.C_scaffold_9000166	0	55.64	1	224	scaffold_9	1061634	1060687	-	1121	1061588:1061373,1061196:1061138,	VNIGQIILSVR(55.64),
186491	256_S9	e_gw1.9.1188.1	0	72.26	1	75	scaffold_9	1036001	1035618	-	322	1035968:1035895,1035779:1035696,	ANDEALAAQAESK(72.26),
202020	256_S9	estExt_Genewise1.C_90703	0	72.26	1	75	scaffold_9	1036001	1035618	-	322	1035968:1035895,1035779:1035696,	ANDEALAAQAESK(72.26),
54005	256_S9	estExt_fgenesh1_pg.C_90354	0	55.64	1	224	scaffold_9	1061634	1060687	-	1121	1061588:1061373,1061196:1061138,	VNIGQIILSVR(55.64),
211571	256_S9	estExt_GeneWisePlus.C_90727	0	55.64	1	221	scaffold_9	1061634	1060696	-	1111	1061588:1061373,1061196:1061138,	VNIGQIILSVR(55.64),
42380	256_S9	fgenesh1_pg.C_scaffold_9000358	0	55.64	1	224	scaffold_9	1061634	1060687	-	1121	1061588:1061373,1061196:1061138,	VNIGQIILSVR(55.64),
127189	256_S9	gw1.9.360.1	0	55.64	1	223	scaffold_9	1061634	1060690	-	1120	1061588:1061373,1061196:1061138,	VNIGQIILSVR(55.64),
202018	256_S9	estExt_Genewise1.C_90701	0	72.26	1	75	scaffold_9	1036001	1035618	-	322	1035968:1035895,1035779:1035696,	ANDEALAAQAESK(72.26),
202035	256_S9	estExt_Genewise1.C_90725	0	55.64	1	222	scaffold_9	1061634	1060693	-	1116	1061588:1061373,1061196:1061138,	VNIGQIILSVR(55.64),
211554	256_S9	estExt_GeneWisePlus.C_90703	0	72.26	1	75	scaffold_9	1036001	1035618	-	322	1035968:1035895,1035779:1035696,	ANDEALAAQAESK(72.26),
211569	256_S9	estExt_GeneWisePlus.C_90725	0	55.64	1	224	scaffold_9	1061634	1060687	-	1121	1061588:1061373,1061196:1061138,	VNIGQIILSVR(55.64),
185821	256_S9	e_gw1.9.441.1	0	72.26	1	75	scaffold_9	1036001	1035618	-	322	1035968:1035895,1035779:1035696,	ANDEALAAQAESK(72.26),
211553	256_S9	estExt_GeneWisePlus.C_90702	0	72.26	1	75	scaffold_9	1036001	1035618	-	322	1035968:1035895,1035779:1035696,	ANDEALAAQAESK(72.26),
186527	256_S9	e_gw1.9.921.1	0	72.26	1	75	scaffold_9	1036001	1035618	-	322	1035968:1035895,1035779:1035696,	ANDEALAAQAESK(72.26),
202034	256_S9	estExt_Genewise1.C_90724	0	55.64	1	223	scaffold_9	1061634	1060690	-	1120	1061588:1061373,1061196:1061138,	VNIGQIILSVR(55.64),
211552	256_S9	estExt_GeneWisePlus.C_90701	0	72.26	1	75	scaffold_9	1036001	1035618	-	322	1035968:1035895,1035779:1035696,	ANDEALAAQAESK(72.26),
202019	256_S9	estExt_Genewise1.C_90702	0	72.26	1	75	scaffold_9	1036001	1035618	-	322	1035968:1035895,1035779:1035696,	ANDEALAAQAESK(72.26),
121088	25_S5	gw1.5.174.1	0	45.18	1	637	scaffold_5	92386	90410	-	3187	90595:90531,	TADEVEERPEELD(45.18),
180417	25_S5	e_gw1.5.880.1	0	45.18	1	638	scaffold_5	92386	90407	-	3188	90595:90531,	TADEVEERPEELD(45.18),
199741	25_S5	estExt_Genewise1.C_50076	0	45.18	1	638	scaffold_5	92386	90407	-	3188	90595:90531,	TADEVEERPEELD(45.18),
209260	25_S5	estExt_GeneWisePlus.C_50078	0	45.18	1	638	scaffold_5	92386	90407	-	3188	90595:90531,	TADEVEERPEELD(45.18),
56115	25_S5	estExt_fgenesh1_pm.C_50021	0	45.18	1	638	scaffold_5	92386	90407	-	3188	90595:90531,	TADEVEERPEELD(45.18),
209259	25_S5	estExt_GeneWisePlus.C_50077	0	45.18	1	638	scaffold_5	92386	90407	-	3188	90595:90531,	TADEVEERPEELD(45.18),
48228	25_S5	fgenesh1_pm.C_scaffold_5000021	0	45.18	1	638	scaffold_5	92386	90407	-	3188	90595:90531,	TADEVEERPEELD(45.18),
199742	25_S5	estExt_Genewise1.C_50077	0	45.18	1	638	scaffold_5	92386	90407	-	3188	90595:90531,	TADEVEERPEELD(45.18),
53131	25_S5	estExt_fgenesh1_pg.C_50032	0	45.18	1	638	scaffold_5	92386	90407	-	3188	90595:90531,	TADEVEERPEELD(45.18),
180403	25_S5	e_gw1.5.174.1	0	45.18	1	638	scaffold_5	92386	90407	-	3188	90595:90531,	TADEVEERPEELD(45.18),
199743	25_S5	estExt_Genewise1.C_50078	0	45.18	1	638	scaffold_5	92386	90407	-	3188	90595:90531,	TADEVEERPEELD(45.18),
209258	25_S5	estExt_GeneWisePlus.C_50076	0	45.18	1	638	scaffold_5	92386	90407	-	3188	90595:90531,	TADEVEERPEELD(45.18),
39591	25_S5	fgenesh1_pg.C_scaffold_5000032	0	45.18	1	638	scaffold_5	92386	90407	-	3188	90595:90531,	TADEVEERPEELD(45.18),
214126	240_S16	estExt_GeneWisePlus.C_160662	1	64.6	1	155	scaffold_16	876620	877495	+	705	876649:876924,876987:877055,877343:877407,	LTPDVDALDIAATK(64.60),
54940	240_S16	estExt_fgenesh1_pg.C_160279	0	64.6	1	155	scaffold_16	876620	877495	+	705	876649:876924,876987:877055,877343:877407,	LTPDVDALDIAATK(64.60),
204563	240_S16	estExt_Genewise1.C_160663	0	64.6	1	155	scaffold_16	876620	877495	+	705	876649:876924,876987:877055,877343:877407,	LTPDVDALDIAATK(64.60),
45233	240_S16	fgenesh1_pg.C_scaffold_16000281	0	64.6	1	188	scaffold_16	876693	877495	+	890	876821:876924,876987:877055,877343:877407,	LTPDVDALDIAATK(64.60),
137813	240_S16	gw1.16.529.1	0	64.6	1	145	scaffold_16	876923	877492	+	679	876987:877055,877343:877407,	LTPDVDALDIAATK(64.60),
214127	240_S16	estExt_GeneWisePlus.C_160663	0	64.6	1	155	scaffold_16	876620	877495	+	705	876649:876924,876987:877055,877343:877407,	LTPDVDALDIAATK(64.60),
204561	240_S16	estExt_Genewise1.C_160661	0	64.6	1	155	scaffold_16	876620	877495	+	705	876649:876924,876987:877055,877343:877407,	LTPDVDALDIAATK(64.60),
128016	240_S16	gw1.16.248.1	0	64.6	1	139	scaffold_16	876941	877492	+	647	876987:877055,877343:877407,	LTPDVDALDIAATK(64.60),
214125	240_S16	estExt_GeneWisePlus.C_160661	0	64.6	1	155	scaffold_16	876620	877495	+	705	876649:876924,876987:877055,877343:877407,	LTPDVDALDIAATK(64.60),
204562	240_S16	estExt_Genewise1.C_160662	0	64.6	1	155	scaffold_16	876620	877495	+	705	876649:876924,876987:877055,877343:877407,	LTPDVDALDIAATK(64.60),
137786	240_S16	gw1.16.528.1	0	64.6	1	142	scaffold_16	876932	877492	+	663	876987:877055,877343:877407,	LTPDVDALDIAATK(64.60),
204621	24_S17	estExt_Genewise1.C_170059	1	25.45	1	77	scaffold_17	103645	103030	-	336	103615:103434,103354:103284,103222:103165,103132:103060,	VPYYQR(25.45),
128500	24_S17	gw1.17.208.1	0	25.45	1	66	scaffold_17	103645	103136	-	298	103615:103434,103354:103284,103222:103165,	VPYYQR(25.45),
193232	24_S17	e_gw1.17.208.1	0	25.45	1	188	scaffold_17	103645	102770	-	932	103615:103434,103354:103284,103222:103165,	VPYYQR(25.45),
214191	24_S17	estExt_GeneWisePlus.C_170059	0	25.45	1	188	scaffold_17	103645	102770	-	932	103615:103434,103354:103284,103222:103165,	VPYYQR(25.45),
56872	24_S11	estExt_fgenesh1_pm.C_110013	1	52.46	1	460	scaffold_11	79612	77975	-	2181	79344:79252,79076:78994,78151:78071,	AVPSGAQLQSAASK(52.46),
133421	24_S11	gw1.11.695.1	0	52.46	1	458	scaffold_11	79609	77978	-	2175	79344:79252,79076:78994,78151:78071,	AVPSGAQLQSAASK(52.46),
212354	24_S11	estExt_GeneWisePlus.C_110066	0	52.46	1	460	scaffold_11	79612	77975	-	2181	79344:79252,79076:78994,78151:78071,	AVPSGAQLQSAASK(52.46),
50013	24_S11	fgenesh1_pm.C_scaffold_11000015	0	52.46	1	459	scaffold_11	79609	77975	-	2176	79344:79252,79076:78994,78151:78071,	AVPSGAQLQSAASK(52.46),
140987	24_S11	gw1.11.1054.1	0	52.46	1	458	scaffold_11	79609	77978	-	2175	79344:79252,79076:78994,78151:78071,	AVPSGAQLQSAASK(52.46),
202809	24_S11	estExt_Genewise1.C_110066	0	52.46	1	459	scaffold_11	79612	77978	-	2180	79344:79252,79076:78994,78151:78071,	AVPSGAQLQSAASK(52.46),
54286	24_S11	estExt_fgenesh1_pg.C_110025	0	52.46	1	460	scaffold_11	79612	77975	-	2181	79344:79252,79076:78994,78151:78071,	AVPSGAQLQSAASK(52.46),
188326	24_S11	e_gw1.11.695.1	0	52.46	1	459	scaffold_11	79609	77975	-	2176	79344:79252,79076:78994,78151:78071,	AVPSGAQLQSAASK(52.46),
212352	24_S11	estExt_GeneWisePlus.C_110064	0	52.46	1	460	scaffold_11	79612	77975	-	2181	79344:79252,79076:78994,78151:78071,	AVPSGAQLQSAASK(52.46),
212353	24_S11	estExt_GeneWisePlus.C_110065	0	52.46	1	460	scaffold_11	79612	77975	-	2181	79344:79252,79076:78994,78151:78071,	AVPSGAQLQSAASK(52.46),
188514	24_S11	e_gw1.11.1054.1	0	52.46	1	459	scaffold_11	79609	77975	-	2176	79344:79252,79076:78994,78151:78071,	AVPSGAQLQSAASK(52.46),
123166	24_S11	gw1.11.232.1	0	52.46	1	458	scaffold_11	79609	77978	-	2175	79344:79252,79076:78994,78151:78071,	AVPSGAQLQSAASK(52.46),
202808	24_S11	estExt_Genewise1.C_110065	0	52.46	1	459	scaffold_11	79612	77978	-	2180	79344:79252,79076:78994,78151:78071,	AVPSGAQLQSAASK(52.46),
43090	24_S11	fgenesh1_pg.C_scaffold_11000027	0	52.46	1	459	scaffold_11	79609	77975	-	2176	79344:79252,79076:78994,78151:78071,	AVPSGAQLQSAASK(52.46),
188500	24_S11	e_gw1.11.232.1	0	52.46	1	459	scaffold_11	79609	77975	-	2176	79344:79252,79076:78994,78151:78071,	AVPSGAQLQSAASK(52.46),
202807	24_S11	estExt_Genewise1.C_110064	0	52.46	1	459	scaffold_11	79612	77978	-	2180	79344:79252,79076:78994,78151:78071,	AVPSGAQLQSAASK(52.46),
212044	238_S10	estExt_GeneWisePlus.C_100732	1	51.8	1	320	scaffold_10	1006169	1004645	-	1523	1006117:1005924,1005901:1005779,1005701:1005512,1005265:1005209,	TLASDGIAGLYR(51.80),
187410	238_S10	e_gw1.10.832.1	0	51.8	1	320	scaffold_10	1006169	1004645	-	1523	1006117:1005924,1005901:1005779,1005701:1005512,1005265:1005209,	TLASDGIAGLYR(51.80),
56799	238_S10	estExt_fgenesh1_pm.C_100110	0	51.8	1	320	scaffold_10	1006169	1004645	-	1523	1006117:1005924,1005901:1005779,1005701:1005512,1005265:1005209,	TLASDGIAGLYR(51.80),
212042	238_S10	estExt_GeneWisePlus.C_100730	0	51.8	1	320	scaffold_10	1006169	1004645	-	1523	1006117:1005924,1005901:1005779,1005701:1005512,1005265:1005209,	TLASDGIAGLYR(51.80),
135804	238_S10	gw1.10.832.1	0	51.8	1	309	scaffold_10	1006151	1004660	-	1470	1006117:1005924,1005901:1005779,1005701:1005512,1005265:1005209,	TLASDGIAGLYR(51.80),
202505	238_S10	estExt_Genewise1.C_100730	0	51.8	1	320	scaffold_10	1006169	1004645	-	1523	1006117:1005924,1005901:1005779,1005701:1005512,1005265:1005209,	TLASDGIAGLYR(51.80),
202507	238_S10	estExt_Genewise1.C_100732	0	51.8	1	320	scaffold_10	1006169	1004645	-	1523	1006117:1005924,1005901:1005779,1005701:1005512,1005265:1005209,	TLASDGIAGLYR(51.80),
125819	238_S10	gw1.10.352.1	0	51.8	1	295	scaffold_10	1005780	1004648	-	1449	1005701:1005512,1005265:1005209,	TLASDGIAGLYR(51.80),
212043	238_S10	estExt_GeneWisePlus.C_100731	0	51.8	1	320	scaffold_10	1006169	1004645	-	1523	1006117:1005924,1005901:1005779,1005701:1005512,1005265:1005209,	TLASDGIAGLYR(51.80),
54178	238_S10	estExt_fgenesh1_pg.C_100296	0	51.8	1	480	scaffold_10	1007005	1004645	-	2330	1006864:1006628,1006341:1006193,1006117:1006000,1005947:1005779,1005701:1005512,1005265:1005209,	TLASDGIAGLYR(51.80),
54177	238_S10	estExt_fgenesh1_pg.C_100295	0	51.8	1	320	scaffold_10	1006169	1004645	-	1523	1006117:1005924,1005901:1005779,1005701:1005512,1005265:1005209,	TLASDGIAGLYR(51.80),
202506	238_S10	estExt_Genewise1.C_100731	0	51.8	1	320	scaffold_10	1006169	1004645	-	1523	1006117:1005924,1005901:1005779,1005701:1005512,1005265:1005209,	TLASDGIAGLYR(51.80),
198257	235_S3	estExt_Genewise1.C_30644	1	70.47	1	114	scaffold_3	912402	912873	+	556	912567:912627,912752:912819,	HGAQGVLDGASK(70.47),
37935	235_S3	fgenesh1_pg.C_scaffold_3000283	0	81.69	1	162	scaffold_3	912402	913027	+	799	912567:912627,912742:912819,	HGAQGVLDGASK(81.69),
52583	235_S3	estExt_fgenesh1_pg.C_30278	0	81.69	1	162	scaffold_3	912402	913027	+	799	912567:912627,912742:912819,	HGAQGVLDGASK(81.69),
198259	235_S3	estExt_Genewise1.C_30646	0	70.47	1	114	scaffold_3	912402	912873	+	556	912567:912627,912752:912819,	HGAQGVLDGASK(70.47),
175809	235_S3	e_gw1.3.1018.1	0	81.69	1	97	scaffold_3	912402	912754	+	495	912567:912627,	HGAQGVLDGASK(81.69),
138154	235_S3	gw1.3.1937.1	0	81.69	1	91	scaffold_3	912408	912742	+	466	912567:912627,	HGAQGVLDGASK(81.69),
138462	235_S3	gw1.3.1964.1	0	81.69	1	84	scaffold_3	912423	912736	+	422	912567:912627,	HGAQGVLDGASK(81.69),
207763	235_S3	estExt_GeneWisePlus.C_30646	0	70.47	1	114	scaffold_3	912402	912873	+	556	912567:912627,912752:912819,	HGAQGVLDGASK(70.47),
198258	235_S3	estExt_Genewise1.C_30645	0	70.47	1	114	scaffold_3	912402	912873	+	556	912567:912627,912752:912819,	HGAQGVLDGASK(70.47),
176688	235_S3	e_gw1.3.1964.1	0	81.69	1	91	scaffold_3	912402	912736	+	466	912567:912627,	HGAQGVLDGASK(81.69),
207762	235_S3	estExt_GeneWisePlus.C_30645	0	70.47	1	114	scaffold_3	912402	912873	+	556	912567:912627,912752:912819,	HGAQGVLDGASK(70.47),
128311	235_S3	gw1.3.1018.1	0	81.69	1	95	scaffold_3	912408	912754	+	483	912567:912627,	HGAQGVLDGASK(81.69),
175894	235_S3	e_gw1.3.1937.1	0	81.69	1	93	scaffold_3	912402	912742	+	478	912567:912627,	HGAQGVLDGASK(81.69),
207761	235_S3	estExt_GeneWisePlus.C_30644	0	70.47	1	114	scaffold_3	912402	912873	+	556	912567:912627,912752:912819,	HGAQGVLDGASK(70.47),
202504	234_S10	estExt_Genewise1.C_100722	1	36.2	1	148	scaffold_10	991209	992328	+	686	991240:991770,991835:991899,991961:992039,	IAKTTVDEEEDEE(36.20),
202502	234_S10	estExt_Genewise1.C_100720	0	36.2	1	148	scaffold_10	991209	992328	+	686	991240:991770,991835:991899,991961:992039,	IAKTTVDEEEDEE(36.20),
56798	234_S10	estExt_fgenesh1_pm.C_100107	0	36.2	1	148	scaffold_10	991209	992328	+	686	991240:991770,991835:991899,991961:992039,	IAKTTVDEEEDEE(36.20),
212040	234_S10	estExt_GeneWisePlus.C_100721	0	36.2	1	148	scaffold_10	991209	992328	+	686	991240:991770,991835:991899,991961:992039,	IAKTTVDEEEDEE(36.20),
212041	234_S10	estExt_GeneWisePlus.C_100722	0	36.2	1	148	scaffold_10	991209	992328	+	686	991240:991770,991835:991899,991961:992039,	IAKTTVDEEEDEE(36.20),
187724	234_S10	e_gw1.10.942.1	0	36.2	1	147	scaffold_10	991209	992325	+	685	991240:991770,991835:991899,991961:992039,	IAKTTVDEEEDEE(36.20),
202503	234_S10	estExt_Genewise1.C_100721	0	36.2	1	148	scaffold_10	991209	992328	+	686	991240:991770,991835:991899,991961:992039,	IAKTTVDEEEDEE(36.20),
54176	234_S10	estExt_fgenesh1_pg.C_100290	0	36.2	1	148	scaffold_10	991209	992328	+	686	991240:991770,991835:991899,991961:992039,	IAKTTVDEEEDEE(36.20),
143787	234_S10	gw1.10.1234.1	0	36.2	1	146	scaffold_10	991212	992325	+	680	991240:991770,991835:991899,991961:992039,	IAKTTVDEEEDEE(36.20),
138031	234_S10	gw1.10.942.1	0	36.2	1	147	scaffold_10	991209	992325	+	685	991240:991770,991835:991899,991961:992039,	IAKTTVDEEEDEE(36.20),
127245	234_S10	gw1.10.412.1	0	36.2	1	137	scaffold_10	991770	992325	+	656	991835:991899,991961:992039,	IAKTTVDEEEDEE(36.20),
186882	234_S10	e_gw1.10.1234.1	0	36.2	1	147	scaffold_10	991209	992325	+	685	991240:991770,991835:991899,991961:992039,	IAKTTVDEEEDEE(36.20),
49884	234_S10	fgenesh1_pm.C_scaffold_10000111	0	36.2	1	148	scaffold_10	991209	992328	+	686	991240:991770,991835:991899,991961:992039,	IAKTTVDEEEDEE(36.20),
42864	234_S10	fgenesh1_pg.C_scaffold_10000294	0	36.2	1	148	scaffold_10	991209	992328	+	686	991240:991770,991835:991899,991961:992039,	IAKTTVDEEEDEE(36.20),
212039	234_S10	estExt_GeneWisePlus.C_100720	0	36.2	1	148	scaffold_10	991209	992328	+	686	991240:991770,991835:991899,991961:992039,	IAKTTVDEEEDEE(36.20),
203715	233_S13	estExt_Genewise1.C_130668	1	75.74	1	351	scaffold_13	871062	872422	+	1712	871111:871199,871234:871325,871415:871486,872219:872272,	TGNSVGLEVASK(75.74),
44266	233_S13	fgenesh1_pg.C_scaffold_13000295	0	75.74	1	369	scaffold_13	871062	872422	+	1819	871111:871199,871234:871325,871415:871486,	TGNSVGLEVASK(75.74),
191061	233_S13	e_gw1.13.591.1	0	75.74	1	350	scaffold_13	871062	872419	+	1711	871111:871199,871234:871325,871415:871486,872219:872272,	TGNSVGLEVASK(75.74),
190875	233_S13	e_gw1.13.230.1	0	75.74	1	368	scaffold_13	871062	872419	+	1818	871111:871199,871234:871325,871415:871486,	TGNSVGLEVASK(75.74),
135141	233_S13	gw1.13.591.1	0	75.74	1	350	scaffold_13	871062	872419	+	1711	871111:871199,871234:871325,871415:871486,872219:872272,	TGNSVGLEVASK(75.74),
136255	233_S13	gw1.13.637.1	0	75.74	1	284	scaffold_13	871062	872419	+	1334	871111:871199,871234:871325,871415:871486,871518:871715,872219:872272,	TGNSVGLEVASK(75.74),
190829	233_S13	e_gw1.13.637.1	0	75.74	1	284	scaffold_13	871062	872419	+	1334	871111:871199,871234:871325,871415:871486,871518:871715,872219:872272,	TGNSVGLEVASK(75.74),
124984	233_S13	gw1.13.230.1	0	75.74	1	368	scaffold_13	871062	872419	+	1818	871111:871199,871234:871325,871415:871486,	TGNSVGLEVASK(75.74),
213271	233_S13	estExt_GeneWisePlus.C_130667	0	75.74	1	285	scaffold_13	871062	872422	+	1335	871111:871199,871234:871325,871415:871486,871518:871715,872219:872272,	TGNSVGLEVASK(75.74),
203714	233_S13	estExt_Genewise1.C_130667	0	75.74	1	285	scaffold_13	871062	872422	+	1335	871111:871199,871234:871325,871415:871486,871518:871715,872219:872272,	TGNSVGLEVASK(75.74),
213272	233_S13	estExt_GeneWisePlus.C_130668	0	75.74	1	351	scaffold_13	871062	872422	+	1712	871111:871199,871234:871325,871415:871486,872219:872272,	TGNSVGLEVASK(75.74),
213273	233_S13	estExt_GeneWisePlus.C_130669	0	75.74	1	368	scaffold_13	871062	872419	+	1818	871111:871199,871234:871325,871415:871486,	TGNSVGLEVASK(75.74),
54629	233_S13	estExt_fgenesh1_pg.C_130293	0	75.74	1	369	scaffold_13	871062	872422	+	1819	871111:871199,871234:871325,871415:871486,	TGNSVGLEVASK(75.74),
50591	233_S13	fgenesh1_pm.C_scaffold_13000175	0	75.74	1	369	scaffold_13	871062	872422	+	1819	871111:871199,871234:871325,871415:871486,	TGNSVGLEVASK(75.74),
57092	233_S13	estExt_fgenesh1_pm.C_130173	0	75.74	1	369	scaffold_13	871062	872422	+	1819	871111:871199,871234:871325,871415:871486,	TGNSVGLEVASK(75.74),
203716	233_S13	estExt_Genewise1.C_130669	0	75.74	1	368	scaffold_13	871062	872419	+	1818	871111:871199,871234:871325,871415:871486,	TGNSVGLEVASK(75.74),
212600	229_S11	estExt_GeneWisePlus.C_110635	0	67.49	1	99	scaffold_11	906257	905851	-	451	905994:905883,	SEVDIGLLEDATR(67.49),
212601	229_S11	estExt_GeneWisePlus.C_110636	0	67.49	1	99	scaffold_11	906257	905851	-	451	905994:905883,	SEVDIGLLEDATR(67.49),
40555	228_S6	fgenesh1_pg.C_scaffold_6000273	1	37.64	1	107	scaffold_6	924140	924580	+	541	924367:924485,	PTPESASFLAK(37.64),
48739	228_S6	fgenesh1_pm.C_scaffold_6000174	0	37.64	1	107	scaffold_6	924140	924580	+	541	924367:924485,	PTPESASFLAK(37.64),
143811	228_S6	gw1.6.1425.1	0	37.64	1	101	scaffold_6	924140	924562	+	515	924367:924485,	PTPESASFLAK(37.64),
128389	228_S6	gw1.6.575.1	0	37.64	1	106	scaffold_6	924140	924577	+	540	924367:924485,	PTPESASFLAK(37.64),
138319	228_S6	gw1.6.1136.1	0	37.64	1	99	scaffold_6	924140	924556	+	504	924367:924485,	PTPESASFLAK(37.64),
182848	228_S6	e_gw1.6.1136.1	0	37.64	1	99	scaffold_6	924140	924556	+	504	924367:924485,	PTPESASFLAK(37.64),
182101	228_S6	e_gw1.6.575.1	0	37.64	1	106	scaffold_6	924140	924577	+	540	924367:924485,	PTPESASFLAK(37.64),
182599	228_S6	e_gw1.6.1425.1	0	37.64	1	101	scaffold_6	924140	924562	+	515	924367:924485,	PTPESASFLAK(37.64),
52578	227_S3	estExt_fgenesh1_pg.C_30270	1	52.65	1	428	scaffold_3	883732	886061	+	2081	883788:883877,884684:885038,885088:885175,885268:885701,885777:885854,	SAIADVVTR(52.65),
128378	227_S3	gw1.3.1023.1	0	52.65	1	122	scaffold_3	885177	886055	+	569	885268:885701,885777:885854,	SAIADVVTR(52.65),
133542	227_S3	gw1.3.1521.1	0	52.65	1	423	scaffold_3	883732	886058	+	2039	883788:883877,884684:885038,885076:885175,885268:885701,885777:885854,	SAIADVVTR(52.65),
47335	227_S3	fgenesh1_pm.C_scaffold_3000128	0	52.65	1	428	scaffold_3	883732	886061	+	2081	883788:883877,884684:885038,885088:885175,885268:885701,885777:885854,	SAIADVVTR(52.65),
37927	227_S3	fgenesh1_pg.C_scaffold_3000275	0	52.65	1	428	scaffold_3	883732	886061	+	2081	883788:883877,884684:885038,885088:885175,885268:885701,885777:885854,	SAIADVVTR(52.65),
144016	227_S3	gw1.3.2425.1	0	52.65	1	122	scaffold_3	885177	886055	+	569	885268:885701,885777:885854,	SAIADVVTR(52.65),
55711	227_S3	estExt_fgenesh1_pm.C_30124	0	52.65	1	428	scaffold_3	883732	886061	+	2081	883788:883877,884684:885038,885088:885175,885268:885701,885777:885854,	SAIADVVTR(52.65),
177424	227_S3	e_gw1.3.2425.1	0	52.65	1	122	scaffold_3	885177	886055	+	569	885268:885701,885777:885854,	SAIADVVTR(52.65),
177461	227_S3	e_gw1.3.1023.1	0	52.65	1	122	scaffold_3	885177	886055	+	569	885268:885701,885777:885854,	SAIADVVTR(52.65),
53232	210_S5	estExt_fgenesh1_pg.C_50260	1	46.1	1	515	scaffold_5	912400	914192	+	2561	912543:912641,912722:912788,913272:913352,	VNLLEGGEQTLR(46.10),
209550	210_S5	estExt_GeneWisePlus.C_50655	0	46.1	1	514	scaffold_5	912400	914189	+	2560	912543:912641,912722:912788,913272:913352,	VNLLEGGEQTLR(46.10),
209552	210_S5	estExt_GeneWisePlus.C_50657	0	46.1	1	514	scaffold_5	912400	914189	+	2560	912543:912641,912722:912788,913272:913352,	VNLLEGGEQTLR(46.10),
200035	210_S5	estExt_Genewise1.C_50657	0	46.1	1	514	scaffold_5	912400	914189	+	2560	912543:912641,912722:912788,913272:913352,	VNLLEGGEQTLR(46.10),
209551	210_S5	estExt_GeneWisePlus.C_50656	0	46.1	1	514	scaffold_5	912400	914189	+	2560	912543:912641,912722:912788,913272:913352,	VNLLEGGEQTLR(46.10),
140666	210_S5	gw1.5.1539.1	0	46.1	1	468	scaffold_5	912637	914189	+	2352	912722:912788,913272:913352,	VNLLEGGEQTLR(46.10),
122970	210_S5	gw1.5.286.1	0	46.1	1	468	scaffold_5	912637	914189	+	2352	912722:912788,913272:913352,	VNLLEGGEQTLR(46.10),
181483	210_S5	e_gw1.5.249.1	0	46.1	1	514	scaffold_5	912400	914189	+	2560	912543:912641,912722:912788,913272:913352,	VNLLEGGEQTLR(46.10),
200033	210_S5	estExt_Genewise1.C_50655	0	46.1	1	514	scaffold_5	912400	914189	+	2560	912543:912641,912722:912788,913272:913352,	VNLLEGGEQTLR(46.10),
200034	210_S5	estExt_Genewise1.C_50656	0	46.1	1	514	scaffold_5	912400	914189	+	2560	912543:912641,912722:912788,913272:913352,	VNLLEGGEQTLR(46.10),
122196	210_S5	gw1.5.249.1	0	46.1	1	514	scaffold_5	912400	914189	+	2560	912543:912641,912722:912788,913272:913352,	VNLLEGGEQTLR(46.10),
39823	210_S5	fgenesh1_pg.C_scaffold_5000264	0	46.1	1	515	scaffold_5	912400	914192	+	2561	912543:912641,912722:912788,913272:913352,	VNLLEGGEQTLR(46.10),
214079	207_S16	estExt_GeneWisePlus.C_160563	1	63.65	1	248	scaffold_16	761857	762891	+	1146	761893:761992,762065:762123,762211:762280,762470:762530,	AQFENSNEVGVFSR(63.65),
137144	207_S16	gw1.16.509.1	0	63.65	1	247	scaffold_16	761857	762888	+	1145	761893:761992,762065:762123,762211:762280,762470:762530,	AQFENSNEVGVFSR(63.65),
204516	207_S16	estExt_Genewise1.C_160564	0	63.65	1	248	scaffold_16	761857	762891	+	1146	761893:761992,762065:762123,762211:762280,762470:762530,	AQFENSNEVGVFSR(63.65),
192579	207_S16	e_gw1.16.227.1	0	63.65	1	247	scaffold_16	761857	762888	+	1145	761893:761992,762065:762123,762211:762280,762470:762530,	AQFENSNEVGVFSR(63.65),
51068	207_S16	fgenesh1_pm.C_scaffold_16000134	0	63.65	1	248	scaffold_16	761857	762891	+	1146	761893:761992,762065:762123,762211:762280,762470:762530,	AQFENSNEVGVFSR(63.65),
192409	207_S16	e_gw1.16.509.1	0	63.65	1	247	scaffold_16	761857	762888	+	1145	761893:761992,762065:762123,762211:762280,762470:762530,	AQFENSNEVGVFSR(63.65),
204517	207_S16	estExt_Genewise1.C_160565	0	63.65	1	248	scaffold_16	761857	762891	+	1146	761893:761992,762065:762123,762211:762280,762470:762530,	AQFENSNEVGVFSR(63.65),
214080	207_S16	estExt_GeneWisePlus.C_160564	0	63.65	1	248	scaffold_16	761857	762891	+	1146	761893:761992,762065:762123,762211:762280,762470:762530,	AQFENSNEVGVFSR(63.65),
45193	207_S16	fgenesh1_pg.C_scaffold_16000241	0	63.65	1	248	scaffold_16	761857	762891	+	1146	761893:761992,762065:762123,762211:762280,762470:762530,	AQFENSNEVGVFSR(63.65),
214081	207_S16	estExt_GeneWisePlus.C_160565	0	63.65	1	248	scaffold_16	761857	762891	+	1146	761893:761992,762065:762123,762211:762280,762470:762530,	AQFENSNEVGVFSR(63.65),
54924	207_S16	estExt_fgenesh1_pg.C_160239	0	63.65	1	248	scaffold_16	761857	762891	+	1146	761893:761992,762065:762123,762211:762280,762470:762530,	AQFENSNEVGVFSR(63.65),
57290	207_S16	estExt_fgenesh1_pm.C_160132	0	63.65	1	248	scaffold_16	761857	762891	+	1146	761893:761992,762065:762123,762211:762280,762470:762530,	AQFENSNEVGVFSR(63.65),
127217	207_S16	gw1.16.227.1	0	63.65	1	247	scaffold_16	761857	762888	+	1145	761893:761992,762065:762123,762211:762280,762470:762530,	AQFENSNEVGVFSR(63.65),
142845	207_S16	gw1.16.677.1	0	63.65	1	247	scaffold_16	761857	762888	+	1145	761893:761992,762065:762123,762211:762280,762470:762530,	AQFENSNEVGVFSR(63.65),
192742	207_S16	e_gw1.16.677.1	0	63.65	1	247	scaffold_16	761857	762888	+	1145	761893:761992,762065:762123,762211:762280,762470:762530,	AQFENSNEVGVFSR(63.65),
204515	207_S16	estExt_Genewise1.C_160563	0	63.65	1	248	scaffold_16	761857	762891	+	1146	761893:761992,762065:762123,762211:762280,762470:762530,	AQFENSNEVGVFSR(63.65),
203669	200_S13	estExt_Genewise1.C_130569	1	44.72	1	775	scaffold_13	749189	751562	+	3936	749412:749468,	AALTNMVNAAK(44.72),
54612	200_S13	estExt_fgenesh1_pg.C_130256	0	44.72	1	775	scaffold_13	749189	751562	+	3936	749412:749468,	AALTNMVNAAK(44.72),
130201	200_S13	gw1.13.423.1	0	44.72	1	769	scaffold_13	749189	751553	+	3923	749412:749468,	AALTNMVNAAK(44.72),
213224	200_S13	estExt_GeneWisePlus.C_130567	0	44.72	1	775	scaffold_13	749189	751562	+	3936	749412:749468,	AALTNMVNAAK(44.72),
50565	200_S13	fgenesh1_pm.C_scaffold_13000149	0	44.72	1	764	scaffold_13	749213	751562	+	3896	749412:749468,	AALTNMVNAAK(44.72),
57078	200_S13	estExt_fgenesh1_pm.C_130147	0	44.72	1	775	scaffold_13	749189	751562	+	3936	749412:749468,	AALTNMVNAAK(44.72),
203667	200_S13	estExt_Genewise1.C_130567	0	44.72	1	775	scaffold_13	749189	751562	+	3936	749412:749468,	AALTNMVNAAK(44.72),
44229	200_S13	fgenesh1_pg.C_scaffold_13000258	0	44.72	1	764	scaffold_13	749213	751562	+	3896	749412:749468,	AALTNMVNAAK(44.72),
120067	200_S13	gw1.13.60.1	0	44.72	1	769	scaffold_13	749189	751553	+	3923	749412:749468,	AALTNMVNAAK(44.72),
203668	200_S13	estExt_Genewise1.C_130568	0	44.72	1	775	scaffold_13	749189	751562	+	3936	749412:749468,	AALTNMVNAAK(44.72),
190989	200_S13	e_gw1.13.427.1	0	44.72	1	761	scaffold_13	749213	751553	+	3883	749412:749468,	AALTNMVNAAK(44.72),
130397	200_S13	gw1.13.427.1	0	44.72	1	761	scaffold_13	749213	751553	+	3883	749412:749468,	AALTNMVNAAK(44.72),
213226	200_S13	estExt_GeneWisePlus.C_130569	0	44.72	1	775	scaffold_13	749189	751562	+	3936	749412:749468,	AALTNMVNAAK(44.72),
213225	200_S13	estExt_GeneWisePlus.C_130568	0	44.72	1	775	scaffold_13	749189	751562	+	3936	749412:749468,	AALTNMVNAAK(44.72),
202801	20_S11	estExt_Genewise1.C_110058	1	50.23	1	475	scaffold_11	70840	72652	+	2304	70961:71024,71090:71160,71246:71305,71354:71407,72025:72098,72400:72463,	VIGEVTLDQAYGGAR(50.23),
212346	20_S11	estExt_GeneWisePlus.C_110058	0	50.23	1	475	scaffold_11	70840	72652	+	2304	70961:71024,71090:71160,71246:71305,71354:71407,72025:72098,72400:72463,	VIGEVTLDQAYGGAR(50.23),
43087	20_S11	fgenesh1_pg.C_scaffold_11000024	0	50.23	1	475	scaffold_11	70840	72652	+	2304	70961:71024,71090:71160,71246:71305,71354:71407,72025:72098,72400:72463,	VIGEVTLDQAYGGAR(50.23),
189193	20_S11	e_gw1.11.665.1	0	50.23	1	474	scaffold_11	70840	72649	+	2303	70961:71024,71090:71160,71246:71305,71354:71407,72025:72098,72400:72463,	VIGEVTLDQAYGGAR(50.23),
54284	20_S11	estExt_fgenesh1_pg.C_110022	0	50.23	1	475	scaffold_11	70840	72652	+	2304	70961:71024,71090:71160,71246:71305,71354:71407,72025:72098,72400:72463,	VIGEVTLDQAYGGAR(50.23),
188399	20_S11	e_gw1.11.1036.1	0	50.23	1	475	scaffold_11	70840	72652	+	2304	70961:71024,71090:71160,71246:71305,71354:71407,72025:72098,72400:72463,	VIGEVTLDQAYGGAR(50.23),
202802	20_S11	estExt_Genewise1.C_110059	0	50.23	1	475	scaffold_11	70840	72652	+	2304	70961:71024,71090:71160,71246:71305,71354:71407,72025:72098,72400:72463,	VIGEVTLDQAYGGAR(50.23),
35329	20_S11	fgenesh1_kg.C_scaffold_11000001	0	50.23	1	475	scaffold_11	70840	72652	+	2304	70961:71024,71090:71160,71246:71305,71354:71407,72025:72098,72400:72463,	VIGEVTLDQAYGGAR(50.23),
212345	20_S11	estExt_GeneWisePlus.C_110057	0	50.23	1	475	scaffold_11	70840	72652	+	2304	70961:71024,71090:71160,71246:71305,71354:71407,72025:72098,72400:72463,	VIGEVTLDQAYGGAR(50.23),
212347	20_S11	estExt_GeneWisePlus.C_110059	0	50.23	1	475	scaffold_11	70840	72652	+	2304	70961:71024,71090:71160,71246:71305,71354:71407,72025:72098,72400:72463,	VIGEVTLDQAYGGAR(50.23),
54283	20_S11	estExt_fgenesh1_pg.C_110021	0	50.23	1	475	scaffold_11	70840	72652	+	2304	70961:71024,71090:71160,71246:71305,71354:71407,72025:72098,72400:72463,	VIGEVTLDQAYGGAR(50.23),
56870	20_S11	estExt_fgenesh1_pm.C_110011	0	50.23	1	475	scaffold_11	70840	72652	+	2304	70961:71024,71090:71160,71246:71305,71354:71407,72025:72098,72400:72463,	VIGEVTLDQAYGGAR(50.23),
140677	20_S11	gw1.11.1037.1	0	50.23	1	474	scaffold_11	70840	72649	+	2303	70961:71024,71090:71160,71246:71305,71354:71407,72025:72098,72400:72463,	VIGEVTLDQAYGGAR(50.23),
43086	20_S11	fgenesh1_pg.C_scaffold_11000023	0	50.23	1	475	scaffold_11	70840	72652	+	2304	70961:71024,71090:71160,71246:71305,71354:71407,72025:72098,72400:72463,	VIGEVTLDQAYGGAR(50.23),
51656	20_S11	estExt_fgenesh1_kg.C_110001	0	50.23	1	475	scaffold_11	70840	72652	+	2304	70961:71024,71090:71160,71246:71305,71354:71407,72025:72098,72400:72463,	VIGEVTLDQAYGGAR(50.23),
202800	20_S11	estExt_Genewise1.C_110057	0	50.23	1	475	scaffold_11	70840	72652	+	2304	70961:71024,71090:71160,71246:71305,71354:71407,72025:72098,72400:72463,	VIGEVTLDQAYGGAR(50.23),
140674	20_S11	gw1.11.1036.1	0	50.23	1	475	scaffold_11	70840	72653	+	2278	70961:71024,71090:71160,71246:71305,71354:71407,72025:72098,72400:72463,	VIGEVTLDQAYGGAR(50.23),
189066	20_S11	e_gw1.11.1037.1	0	50.23	1	474	scaffold_11	70840	72649	+	2303	70961:71024,71090:71160,71246:71305,71354:71407,72025:72098,72400:72463,	VIGEVTLDQAYGGAR(50.23),
50011	20_S11	fgenesh1_pm.C_scaffold_11000013	0	50.23	1	475	scaffold_11	70840	72652	+	2304	70961:71024,71090:71160,71246:71305,71354:71407,72025:72098,72400:72463,	VIGEVTLDQAYGGAR(50.23),
132923	20_S11	gw1.11.665.1	0	50.23	1	474	scaffold_11	70840	72649	+	2303	70961:71024,71090:71160,71246:71305,71354:71407,72025:72098,72400:72463,	VIGEVTLDQAYGGAR(50.23),
205553	195_S1	estExt_GeneWisePlus.C_10568	1	52.24	1	480	scaffold_1	747505	749172	+	2327	747656:747708,747835:747889,747968:748031,748727:748781,	LSYNVTSAEVER(52.24),
196069	195_S1	estExt_Genewise1.C_10569	0	52.24	1	508	scaffold_1	747856	749172	+	1964	747968:748031,748727:748781,	LSYNVTSAEVER(52.24),
205552	195_S1	estExt_GeneWisePlus.C_10567	0	52.24	1	480	scaffold_1	747505	749172	+	2327	747656:747708,747835:747889,747968:748031,748727:748781,	LSYNVTSAEVER(52.24),
35581	195_S1	fgenesh1_pg.C_scaffold_1000223	0	52.24	1	480	scaffold_1	747505	749172	+	2327	747656:747708,747835:747889,747968:748031,748727:748781,	LSYNVTSAEVER(52.24),
122937	195_S1	gw1.1.466.1	0	52.24	1	479	scaffold_1	747505	749169	+	2326	747656:747708,747835:747889,747968:748031,748727:748781,	LSYNVTSAEVER(52.24),
55279	195_S1	estExt_fgenesh1_pm.C_10121	0	52.24	1	480	scaffold_1	747505	749172	+	2327	747656:747708,747835:747889,747968:748031,748727:748781,	LSYNVTSAEVER(52.24),
171429	195_S1	e_gw1.1.1557.1	0	52.24	1	478	scaffold_1	747505	749166	+	2322	747656:747708,747835:747889,747968:748031,748727:748781,	LSYNVTSAEVER(52.24),
196068	195_S1	estExt_Genewise1.C_10568	0	52.24	1	480	scaffold_1	747505	749172	+	2327	747656:747708,747835:747889,747968:748031,748727:748781,	LSYNVTSAEVER(52.24),
122723	195_S1	gw1.1.445.1	0	52.24	1	507	scaffold_1	747856	749169	+	1963	747968:748031,748727:748781,	LSYNVTSAEVER(52.24),
205554	195_S1	estExt_GeneWisePlus.C_10569	0	52.24	1	508	scaffold_1	747856	749172	+	1964	747968:748031,748727:748781,	LSYNVTSAEVER(52.24),
133036	195_S1	gw1.1.1557.1	0	52.24	1	478	scaffold_1	747505	749166	+	2322	747656:747708,747835:747889,747968:748031,748727:748781,	LSYNVTSAEVER(52.24),
172055	195_S1	e_gw1.1.466.1	0	52.24	1	479	scaffold_1	747505	749169	+	2326	747656:747708,747835:747889,747968:748031,748727:748781,	LSYNVTSAEVER(52.24),
196067	195_S1	estExt_Genewise1.C_10567	0	52.24	1	480	scaffold_1	747505	749172	+	2327	747656:747708,747835:747889,747968:748031,748727:748781,	LSYNVTSAEVER(52.24),
51762	195_S1	estExt_fgenesh1_pg.C_10218	0	52.24	1	480	scaffold_1	747505	749172	+	2327	747656:747708,747835:747889,747968:748031,748727:748781,	LSYNVTSAEVER(52.24),
46364	195_S1	fgenesh1_pm.C_scaffold_1000125	0	52.24	1	480	scaffold_1	747505	749172	+	2327	747656:747708,747835:747889,747968:748031,748727:748781,	LSYNVTSAEVER(52.24),
171025	195_S1	e_gw1.1.445.1	0	52.24	1	507	scaffold_1	747856	749169	+	1963	747968:748031,748727:748781,	LSYNVTSAEVER(52.24),
57073	189_S13	estExt_fgenesh1_pm.C_130135	1	44.48	1	204	scaffold_13	709712	708903	-	966	709554:709480,709229:709167,709042:708981,	NDTELGPSAVASFVR(44.48),
50553	189_S13	fgenesh1_pm.C_scaffold_13000137	0	44.48	1	136	scaffold_13	709436	708903	-	663	709229:709167,709042:708981,	NDTELGPSAVASFVR(44.48),
203652	189_S13	estExt_Genewise1.C_130533	0	44.48	1	204	scaffold_13	709712	708903	-	966	709554:709480,709229:709167,709042:708981,	NDTELGPSAVASFVR(44.48),
203653	189_S13	estExt_Genewise1.C_130534	0	44.48	1	204	scaffold_13	709712	708903	-	966	709554:709480,709229:709167,709042:708981,	NDTELGPSAVASFVR(44.48),
54607	189_S13	estExt_fgenesh1_pg.C_130242	0	44.48	1	204	scaffold_13	709712	708903	-	966	709554:709480,709229:709167,709042:708981,	NDTELGPSAVASFVR(44.48),
213210	189_S13	estExt_GeneWisePlus.C_130534	0	44.48	1	204	scaffold_13	709712	708903	-	966	709554:709480,709229:709167,709042:708981,	NDTELGPSAVASFVR(44.48),
213211	189_S13	estExt_GeneWisePlus.C_130535	0	44.48	1	204	scaffold_13	709712	708903	-	966	709554:709480,709229:709167,709042:708981,	NDTELGPSAVASFVR(44.48),
127811	189_S13	gw1.13.331.1	0	44.48	1	203	scaffold_13	709715	708906	-	970	709554:709480,709229:709167,709042:708981,	NDTELGPSAVASFVR(44.48),
143224	189_S13	gw1.13.887.1	0	44.48	1	201	scaffold_13	709709	708906	-	960	709554:709480,709229:709167,709042:708981,	NDTELGPSAVASFVR(44.48),
137006	189_S13	gw1.13.670.1	0	44.48	1	205	scaffold_13	709721	708906	-	982	709554:709480,709229:709167,709042:708981,	NDTELGPSAVASFVR(44.48),
213209	189_S13	estExt_GeneWisePlus.C_130533	0	44.48	1	204	scaffold_13	709712	708903	-	966	709554:709480,709229:709167,709042:708981,	NDTELGPSAVASFVR(44.48),
203654	189_S13	estExt_Genewise1.C_130535	0	44.48	1	204	scaffold_13	709712	708903	-	966	709554:709480,709229:709167,709042:708981,	NDTELGPSAVASFVR(44.48),
44215	189_S13	fgenesh1_pg.C_scaffold_13000244	0	44.48	1	136	scaffold_13	709436	708903	-	663	709229:709167,709042:708981,	NDTELGPSAVASFVR(44.48),
137829	181_S3	gw1.3.1908.1	0	33.89	1	161	scaffold_3	713057	714030	+	596	713139:713397,713467:713532,713746:713807,713823:713925,	ATGAEDFNVLQNNGR(33.89),
214035	179_S16	estExt_GeneWisePlus.C_160501	1	30.71	1	650	scaffold_16	671704	669681	-	3333	671357:671285,	AMCPFLKR(30.71),
192893	179_S16	e_gw1.16.58.1	0	30.71	1	650	scaffold_16	671704	669681	-	3333	671357:671285,	AMCPFLKR(30.71),
54912	179_S16	estExt_fgenesh1_pg.C_160213	0	30.71	1	650	scaffold_16	671704	669681	-	3333	671357:671285,	AMCPFLKR(30.71),
214034	179_S16	estExt_GeneWisePlus.C_160500	0	30.71	1	650	scaffold_16	671704	669681	-	3333	671357:671285,	AMCPFLKR(30.71),
45167	179_S16	fgenesh1_pg.C_scaffold_16000215	0	30.71	1	650	scaffold_16	671704	669681	-	3333	671357:671285,	AMCPFLKR(30.71),
120855	179_S16	gw1.16.58.1	0	30.71	1	648	scaffold_16	671704	669687	-	3328	671357:671285,	AMCPFLKR(30.71),
192806	179_S16	e_gw1.16.327.1	0	30.71	1	650	scaffold_16	671704	669681	-	3333	671357:671285,	AMCPFLKR(30.71),
204472	179_S16	estExt_Genewise1.C_160502	0	30.71	1	648	scaffold_16	671704	669687	-	3328	671357:671285,	AMCPFLKR(30.71),
130802	179_S16	gw1.16.327.1	0	30.71	1	648	scaffold_16	671704	669687	-	3328	671357:671285,	AMCPFLKR(30.71),
57278	179_S16	estExt_fgenesh1_pm.C_160113	0	30.71	1	650	scaffold_16	671704	669681	-	3333	671357:671285,	AMCPFLKR(30.71),
51049	179_S16	fgenesh1_pm.C_scaffold_16000115	0	30.71	1	650	scaffold_16	671704	669681	-	3333	671357:671285,	AMCPFLKR(30.71),
192943	179_S16	e_gw1.16.329.1	0	30.71	1	650	scaffold_16	671704	669681	-	3333	671357:671285,	AMCPFLKR(30.71),
214036	179_S16	estExt_GeneWisePlus.C_160502	0	30.71	1	650	scaffold_16	671704	669681	-	3333	671357:671285,	AMCPFLKR(30.71),
204470	179_S16	estExt_Genewise1.C_160500	0	30.71	1	648	scaffold_16	671704	669687	-	3328	671357:671285,	AMCPFLKR(30.71),
130852	179_S16	gw1.16.329.1	0	30.71	1	648	scaffold_16	671704	669687	-	3328	671357:671285,	AMCPFLKR(30.71),
204471	179_S16	estExt_Genewise1.C_160501	0	30.71	1	648	scaffold_16	671704	669687	-	3328	671357:671285,	AMCPFLKR(30.71),
202416	179_S10	estExt_Genewise1.C_100562	1	56.27	1	267	scaffold_10	760751	759473	-	1280	760596:760342,760027:759806,	ELAEEGYSGVEVR(56.27),
202418	179_S10	estExt_Genewise1.C_100564	0	56.27	1	253	scaffold_10	760751	759515	-	1215	760596:760342,760027:759806,	ELAEEGYSGVEVR(56.27),
211954	179_S10	estExt_GeneWisePlus.C_100563	0	56.27	1	267	scaffold_10	760751	759473	-	1280	760596:760342,760027:759806,	ELAEEGYSGVEVR(56.27),
142847	179_S10	gw1.10.1176.1	0	56.27	1	246	scaffold_10	760730	759515	-	1183	760596:760342,760027:759806,	ELAEEGYSGVEVR(56.27),
211955	179_S10	estExt_GeneWisePlus.C_100564	0	56.27	1	267	scaffold_10	760751	759473	-	1280	760596:760342,760027:759806,	ELAEEGYSGVEVR(56.27),
54147	179_S10	estExt_fgenesh1_pg.C_100229	0	56.27	1	267	scaffold_10	760751	759473	-	1280	760596:760342,760027:759806,	ELAEEGYSGVEVR(56.27),
49852	179_S10	fgenesh1_pm.C_scaffold_10000079	0	56.27	1	267	scaffold_10	760751	759473	-	1280	760596:760342,760027:759806,	ELAEEGYSGVEVR(56.27),
186900	179_S10	e_gw1.10.380.1	0	56.27	1	267	scaffold_10	760751	759473	-	1280	760596:760342,760027:759806,	ELAEEGYSGVEVR(56.27),
202417	179_S10	estExt_Genewise1.C_100563	0	56.27	1	267	scaffold_10	760751	759473	-	1280	760596:760342,760027:759806,	ELAEEGYSGVEVR(56.27),
187083	179_S10	e_gw1.10.861.1	0	56.27	1	267	scaffold_10	760751	759473	-	1280	760596:760342,760027:759806,	ELAEEGYSGVEVR(56.27),
56778	179_S10	estExt_fgenesh1_pm.C_100075	0	56.27	1	267	scaffold_10	760751	759473	-	1280	760596:760342,760027:759806,	ELAEEGYSGVEVR(56.27),
136477	179_S10	gw1.10.861.1	0	56.27	1	266	scaffold_10	760751	759476	-	1279	760596:760342,760027:759806,	ELAEEGYSGVEVR(56.27),
42803	179_S10	fgenesh1_pg.C_scaffold_10000233	0	56.27	1	267	scaffold_10	760751	759473	-	1280	760596:760342,760027:759806,	ELAEEGYSGVEVR(56.27),
187273	179_S10	e_gw1.10.1176.1	0	56.27	1	267	scaffold_10	760751	759473	-	1280	760596:760342,760027:759806,	ELAEEGYSGVEVR(56.27),
126668	179_S10	gw1.10.380.1	0	56.27	1	266	scaffold_10	760751	759476	-	1279	760596:760342,760027:759806,	ELAEEGYSGVEVR(56.27),
211953	179_S10	estExt_GeneWisePlus.C_100562	0	56.27	1	267	scaffold_10	760751	759473	-	1280	760596:760342,760027:759806,	ELAEEGYSGVEVR(56.27),
213185	170_S13	estExt_GeneWisePlus.C_130482	1	60.39	1	1193	scaffold_13	644786	641147	-	6105	641314:641255,	NAGTAEFLVDQQNR(60.39),
190589	170_S13	e_gw1.13.731.1	0	60.39	1	1193	scaffold_13	644786	641147	-	6105	641314:641255,	NAGTAEFLVDQQNR(60.39),
44194	170_S13	fgenesh1_pg.C_scaffold_13000223	0	60.39	1	1193	scaffold_13	644786	641147	-	6105	641314:641255,	NAGTAEFLVDQQNR(60.39),
119133	170_S13	gw1.13.14.1	0	60.39	1	1192	scaffold_13	644786	641150	-	6104	641314:641255,	NAGTAEFLVDQQNR(60.39),
54598	170_S13	estExt_fgenesh1_pg.C_130221	0	60.39	1	1193	scaffold_13	644786	641147	-	6105	641314:641255,	NAGTAEFLVDQQNR(60.39),
190957	170_S13	e_gw1.13.370.1	0	60.39	1	1193	scaffold_13	644786	641147	-	6105	641314:641255,	NAGTAEFLVDQQNR(60.39),
203627	170_S13	estExt_Genewise1.C_130481	0	60.39	1	1193	scaffold_13	644786	641147	-	6105	641314:641255,	NAGTAEFLVDQQNR(60.39),
203628	170_S13	estExt_Genewise1.C_130482	0	60.39	1	1193	scaffold_13	644786	641147	-	6105	641314:641255,	NAGTAEFLVDQQNR(60.39),
203626	170_S13	estExt_Genewise1.C_130480	0	60.39	1	1155	scaffold_13	644672	641147	-	5903	641314:641255,	NAGTAEFLVDQQNR(60.39),
57066	170_S13	estExt_fgenesh1_pm.C_130119	0	60.39	1	1193	scaffold_13	644786	641147	-	6105	641314:641255,	NAGTAEFLVDQQNR(60.39),
138768	170_S13	gw1.13.731.1	0	60.39	1	1192	scaffold_13	644786	641150	-	6104	641314:641255,	NAGTAEFLVDQQNR(60.39),
213184	170_S13	estExt_GeneWisePlus.C_130481	0	60.39	1	1193	scaffold_13	644786	641147	-	6105	641314:641255,	NAGTAEFLVDQQNR(60.39),
50537	170_S13	fgenesh1_pm.C_scaffold_13000121	0	60.39	1	1193	scaffold_13	644786	641147	-	6105	641314:641255,	NAGTAEFLVDQQNR(60.39),
129083	170_S13	gw1.13.370.1	0	60.39	1	1187	scaffold_13	644771	641150	-	6079	641314:641255,	NAGTAEFLVDQQNR(60.39),
213183	170_S13	estExt_GeneWisePlus.C_130480	0	60.39	1	1193	scaffold_13	644786	641147	-	6105	641314:641255,	NAGTAEFLVDQQNR(60.39),
190268	170_S13	e_gw1.13.14.1	0	60.39	1	1193	scaffold_13	644786	641147	-	6105	641314:641255,	NAGTAEFLVDQQNR(60.39),
203622	167_S13	estExt_Genewise1.C_130473	1	79.6	1	177	scaffold_13	635117	635874	+	865	635272:635390,635641:635747,	VLEQLSGQTPVYSK(79.60),
190517	167_S13	e_gw1.13.333.1	0	79.6	1	176	scaffold_13	635117	635871	+	864	635272:635390,635641:635747,	VLEQLSGQTPVYSK(79.60),
213179	167_S13	estExt_GeneWisePlus.C_130473	0	79.6	1	177	scaffold_13	635117	635874	+	865	635272:635390,635641:635747,	VLEQLSGQTPVYSK(79.60),
190912	167_S13	e_gw1.13.912.1	0	79.6	1	176	scaffold_13	635117	635871	+	864	635272:635390,635641:635747,	VLEQLSGQTPVYSK(79.60),
190962	167_S13	e_gw1.13.697.1	0	79.6	1	176	scaffold_13	635117	635871	+	864	635272:635390,635641:635747,	VLEQLSGQTPVYSK(79.60),
213181	167_S13	estExt_GeneWisePlus.C_130475	0	79.6	1	177	scaffold_13	635117	635874	+	865	635272:635390,635641:635747,	VLEQLSGQTPVYSK(79.60),
137664	167_S13	gw1.13.697.1	0	79.6	1	175	scaffold_13	635120	635871	+	859	635272:635390,635641:635747,	VLEQLSGQTPVYSK(79.60),
127822	167_S13	gw1.13.333.1	0	79.6	1	176	scaffold_13	635117	635871	+	864	635272:635390,635641:635747,	VLEQLSGQTPVYSK(79.60),
50536	167_S13	fgenesh1_pm.C_scaffold_13000120	0	79.6	1	177	scaffold_13	635117	635874	+	865	635272:635390,635641:635747,	VLEQLSGQTPVYSK(79.60),
44191	167_S13	fgenesh1_pg.C_scaffold_13000220	0	79.6	1	177	scaffold_13	635117	635874	+	865	635272:635390,635641:635747,	VLEQLSGQTPVYSK(79.60),
203623	167_S13	estExt_Genewise1.C_130474	0	79.6	1	176	scaffold_13	635120	635874	+	855	635272:635390,635641:635747,	VLEQLSGQTPVYSK(79.60),
57065	167_S13	estExt_fgenesh1_pm.C_130118	0	79.6	1	177	scaffold_13	635117	635874	+	865	635272:635390,635641:635747,	VLEQLSGQTPVYSK(79.60),
213180	167_S13	estExt_GeneWisePlus.C_130474	0	79.6	1	177	scaffold_13	635117	635874	+	865	635272:635390,635641:635747,	VLEQLSGQTPVYSK(79.60),
143854	167_S13	gw1.13.912.1	0	79.6	1	172	scaffold_13	635129	635871	+	845	635272:635390,635641:635747,	VLEQLSGQTPVYSK(79.60),
203624	167_S13	estExt_Genewise1.C_130475	0	79.6	1	176	scaffold_13	635120	635874	+	855	635272:635390,635641:635747,	VLEQLSGQTPVYSK(79.60),
54596	167_S13	estExt_fgenesh1_pg.C_130218	0	79.6	1	177	scaffold_13	635117	635874	+	865	635272:635390,635641:635747,	VLEQLSGQTPVYSK(79.60),
48684	162_S6	fgenesh1_pm.C_scaffold_6000119	1	59.53	1	472	scaffold_6	623423	625239	+	2400	623528:623879,624988:625035,	IGTQVTDDSVR(59.53),
140906	162_S6	gw1.6.1265.1	0	59.53	1	440	scaffold_6	623862	625230	+	2263	624988:625035,	IGTQVTDDSVR(59.53),
40456	162_S6	fgenesh1_pg.C_scaffold_6000174	0	59.53	1	472	scaffold_6	623423	625239	+	2400	623528:623879,624988:625035,	IGTQVTDDSVR(59.53),
200583	162_S6	estExt_Genewise1.C_60473	0	59.53	1	391	scaffold_6	624006	625227	+	2025	624988:625035,	IGTQVTDDSVR(59.53),
133401	162_S6	gw1.6.857.1	0	59.53	1	458	scaffold_6	623748	625227	+	2326	623800:623856,624988:625035,	IGTQVTDDSVR(59.53),
210107	162_S6	estExt_GeneWisePlus.C_60474	0	59.53	1	392	scaffold_6	624006	625230	+	2029	624988:625035,	IGTQVTDDSVR(59.53),
210106	162_S6	estExt_GeneWisePlus.C_60473	0	59.53	1	391	scaffold_6	624006	625227	+	2025	624988:625035,	IGTQVTDDSVR(59.53),
123387	162_S6	gw1.6.288.1	0	59.53	1	441	scaffold_6	623856	625227	+	2268	624988:625035,	IGTQVTDDSVR(59.53),
200584	162_S6	estExt_Genewise1.C_60474	0	59.53	1	392	scaffold_6	624006	625230	+	2029	624988:625035,	IGTQVTDDSVR(59.53),
182643	162_S6	e_gw1.6.857.1	0	59.53	1	460	scaffold_6	623742	625227	+	2335	623800:623856,624988:625035,	IGTQVTDDSVR(59.53),
56167	154_S5	estExt_fgenesh1_pm.C_50122	1	36.22	1	261	scaffold_5	692948	693999	+	1212	693010:693093,693401:693477,693720:693774,693846:693897,	GHEDAVYLAK(36.22),
199967	154_S5	estExt_Genewise1.C_50506	0	36.22	1	261	scaffold_5	692948	693999	+	1212	693010:693093,693401:693477,693720:693774,693846:693897,	GHEDAVYLAK(36.22),
126618	154_S5	gw1.5.549.1	0	36.22	1	260	scaffold_5	692948	693996	+	1211	693010:693093,693401:693477,693720:693774,693846:693897,	GHEDAVYLAK(36.22),
181515	154_S5	e_gw1.5.1276.1	0	36.22	1	260	scaffold_5	692948	693996	+	1211	693010:693093,693401:693477,693720:693774,693846:693897,	GHEDAVYLAK(36.22),
199968	154_S5	estExt_Genewise1.C_50507	0	36.22	1	261	scaffold_5	692948	693999	+	1212	693010:693093,693401:693477,693720:693774,693846:693897,	GHEDAVYLAK(36.22),
180547	154_S5	e_gw1.5.1275.1	0	36.22	1	260	scaffold_5	692948	693996	+	1211	693010:693093,693401:693477,693720:693774,693846:693897,	GHEDAVYLAK(36.22),
199969	154_S5	estExt_Genewise1.C_50508	0	36.22	1	261	scaffold_5	692948	693999	+	1212	693010:693093,693401:693477,693720:693774,693846:693897,	GHEDAVYLAK(36.22),
209484	154_S5	estExt_GeneWisePlus.C_50506	0	36.22	1	261	scaffold_5	692948	693999	+	1212	693010:693093,693401:693477,693720:693774,693846:693897,	GHEDAVYLAK(36.22),
136726	154_S5	gw1.5.1276.1	0	36.22	1	260	scaffold_5	692948	693996	+	1211	693010:693093,693401:693477,693720:693774,693846:693897,	GHEDAVYLAK(36.22),
53211	154_S5	estExt_fgenesh1_pg.C_50197	0	36.22	1	261	scaffold_5	692948	693999	+	1212	693010:693093,693401:693477,693720:693774,693846:693897,	GHEDAVYLAK(36.22),
209486	154_S5	estExt_GeneWisePlus.C_50508	0	36.22	1	261	scaffold_5	692948	693999	+	1212	693010:693093,693401:693477,693720:693774,693846:693897,	GHEDAVYLAK(36.22),
48331	154_S5	fgenesh1_pm.C_scaffold_5000124	0	36.22	1	261	scaffold_5	692948	693999	+	1212	693010:693093,693401:693477,693720:693774,693846:693897,	GHEDAVYLAK(36.22),
209485	154_S5	estExt_GeneWisePlus.C_50507	0	36.22	1	261	scaffold_5	692948	693999	+	1212	693010:693093,693401:693477,693720:693774,693846:693897,	GHEDAVYLAK(36.22),
136698	154_S5	gw1.5.1275.1	0	36.22	1	260	scaffold_5	692948	693996	+	1211	693010:693093,693401:693477,693720:693774,693846:693897,	GHEDAVYLAK(36.22),
180559	154_S5	e_gw1.5.549.1	0	36.22	1	260	scaffold_5	692948	693996	+	1211	693010:693093,693401:693477,693720:693774,693846:693897,	GHEDAVYLAK(36.22),
39758	154_S5	fgenesh1_pg.C_scaffold_5000199	0	36.22	1	261	scaffold_5	692948	693999	+	1212	693010:693093,693401:693477,693720:693774,693846:693897,	GHEDAVYLAK(36.22),
48329	151_S5	fgenesh1_pm.C_scaffold_5000122	1	34.11	1	141	scaffold_5	670501	671324	+	627	670552:670796,671044:671142,671221:671291,	EAAELWPR(34.11),
127261	151_S5	gw1.5.602.1	0	34.11	1	126	scaffold_5	670528	671321	+	580	670552:670796,671044:671142,671221:671291,	EAAELWPR(34.11),
137921	151_S5	gw1.5.1350.1	0	34.11	1	133	scaffold_5	670507	671321	+	615	670552:670796,671044:671142,671221:671291,	EAAELWPR(34.11),
39752	151_S5	fgenesh1_pg.C_scaffold_5000193	0	34.11	1	141	scaffold_5	670501	671324	+	627	670552:670796,671044:671142,671221:671291,	EAAELWPR(34.11),
200566	145_S6	estExt_Genewise1.C_60420	1	49.02	1	203	scaffold_6	569651	570440	+	972	569883:569999,570059:570121,	NILFVINQPDVYR(49.02),
200565	145_S6	estExt_Genewise1.C_60419	0	49.02	1	203	scaffold_6	569651	570440	+	972	569883:569999,570059:570121,	NILFVINQPDVYR(49.02),
48670	145_S6	fgenesh1_pm.C_scaffold_6000105	0	49.02	1	203	scaffold_6	569651	570440	+	972	569883:569999,570059:570121,	NILFVINQPDVYR(49.02),
40436	145_S6	fgenesh1_pg.C_scaffold_6000154	0	49.02	1	203	scaffold_6	569651	570440	+	972	569883:569999,570059:570121,	NILFVINQPDVYR(49.02),
210090	145_S6	estExt_GeneWisePlus.C_60421	0	49.02	1	203	scaffold_6	569651	570440	+	972	569883:569999,570059:570121,	NILFVINQPDVYR(49.02),
200567	145_S6	estExt_Genewise1.C_60421	0	49.02	1	203	scaffold_6	569651	570440	+	972	569883:569999,570059:570121,	NILFVINQPDVYR(49.02),
56304	145_S6	estExt_fgenesh1_pm.C_60103	0	49.02	1	203	scaffold_6	569651	570440	+	972	569883:569999,570059:570121,	NILFVINQPDVYR(49.02),
143214	145_S6	gw1.6.1389.1	0	49.02	1	202	scaffold_6	569651	570437	+	971	569883:569999,570059:570121,	NILFVINQPDVYR(49.02),
182946	145_S6	e_gw1.6.1103.1	0	49.02	1	202	scaffold_6	569651	570437	+	971	569883:569999,570059:570121,	NILFVINQPDVYR(49.02),
182035	145_S6	e_gw1.6.1389.1	0	49.02	1	202	scaffold_6	569651	570437	+	971	569883:569999,570059:570121,	NILFVINQPDVYR(49.02),
127688	145_S6	gw1.6.524.1	0	49.02	1	202	scaffold_6	569651	570437	+	971	569883:569999,570059:570121,	NILFVINQPDVYR(49.02),
53420	145_S6	estExt_fgenesh1_pg.C_60152	0	49.02	1	203	scaffold_6	569651	570440	+	972	569883:569999,570059:570121,	NILFVINQPDVYR(49.02),
210088	145_S6	estExt_GeneWisePlus.C_60419	0	49.02	1	203	scaffold_6	569651	570440	+	972	569883:569999,570059:570121,	NILFVINQPDVYR(49.02),
182061	145_S6	e_gw1.6.524.1	0	49.02	1	202	scaffold_6	569651	570437	+	971	569883:569999,570059:570121,	NILFVINQPDVYR(49.02),
137791	145_S6	gw1.6.1103.1	0	49.02	1	202	scaffold_6	569651	570437	+	971	569883:569999,570059:570121,	NILFVINQPDVYR(49.02),
210089	145_S6	estExt_GeneWisePlus.C_60420	0	49.02	1	203	scaffold_6	569651	570440	+	972	569883:569999,570059:570121,	NILFVINQPDVYR(49.02),
37834	145_S3	fgenesh1_pg.C_scaffold_3000182	1	47.27	1	196	scaffold_3	579269	580063	+	939	579451:579523,579644:579703,579899:579971,	IPAEQTLAELGEGR(47.27),
127858	145_S3	gw1.3.980.1	0	47.27	1	188	scaffold_3	579290	580060	+	896	579451:579523,579644:579703,579899:579971,	IPAEQTLAELGEGR(47.27),
177704	145_S3	e_gw1.3.980.1	0	47.27	1	195	scaffold_3	579269	580060	+	938	579451:579523,579644:579703,579899:579971,	IPAEQTLAELGEGR(47.27),
137421	145_S3	gw1.3.1860.1	0	47.27	1	190	scaffold_3	579284	580060	+	906	579451:579523,579644:579703,579899:579971,	IPAEQTLAELGEGR(47.27),
143357	145_S3	gw1.3.2380.1	0	52.97	1	188	scaffold_3	579269	580039	+	902	579451:579523,579644:579703,579899:579971,	IPAEQTLAELGEGR(52.97),
47273	145_S3	fgenesh1_pm.C_scaffold_3000066	0	47.27	1	196	scaffold_3	579269	580063	+	939	579451:579523,579644:579703,579899:579971,	IPAEQTLAELGEGR(47.27),
175804	145_S3	e_gw1.3.2380.1	0	52.97	1	188	scaffold_3	579269	580039	+	902	579451:579523,579644:579703,579899:579971,	IPAEQTLAELGEGR(52.97),
177473	145_S3	e_gw1.3.1860.1	0	47.27	1	195	scaffold_3	579269	580060	+	938	579451:579523,579644:579703,579899:579971,	IPAEQTLAELGEGR(47.27),
55252	135_S1	estExt_fgenesh1_pm.C_10073	1	57.82	1	216	scaffold_1	481279	480303	-	1026	481132:480911,480726:480621,	VNQAIALLTIGAR(57.82),
195972	135_S1	estExt_Genewise1.C_10383	0	57.82	1	215	scaffold_1	481279	480306	-	1025	481132:480911,480726:480621,	VNQAIALLTIGAR(57.82),
127428	135_S1	gw1.1.963.1	0	57.82	1	236	scaffold_1	481139	480306	-	874	481070:480911,480726:480621,	VNQAIALLTIGAR(57.82),
205456	135_S1	estExt_GeneWisePlus.C_10382	0	57.82	1	216	scaffold_1	481279	480303	-	1026	481132:480911,480726:480621,	VNQAIALLTIGAR(57.82),
171264	135_S1	e_gw1.1.2703.1	0	57.82	1	216	scaffold_1	481279	480303	-	1026	481132:480911,480726:480621,	VNQAIALLTIGAR(57.82),
205457	135_S1	estExt_GeneWisePlus.C_10383	0	57.82	1	216	scaffold_1	481279	480303	-	1026	481132:480911,480726:480621,	VNQAIALLTIGAR(57.82),
46313	135_S1	fgenesh1_pm.C_scaffold_1000074	0	57.82	1	212	scaffold_1	480904	480303	-	783	480726:480621,	VNQAIALLTIGAR(57.82),
51732	135_S1	estExt_fgenesh1_pg.C_10154	0	57.82	1	216	scaffold_1	481279	480303	-	1026	481132:480911,480726:480621,	VNQAIALLTIGAR(57.82),
205458	135_S1	estExt_GeneWisePlus.C_10384	0	57.82	1	216	scaffold_1	481279	480303	-	1026	481132:480911,480726:480621,	VNQAIALLTIGAR(57.82),
143331	135_S1	gw1.1.2733.1	0	57.82	1	204	scaffold_1	481246	480306	-	968	481132:480911,480726:480621,	VNQAIALLTIGAR(57.82),
143121	135_S1	gw1.1.2703.1	0	57.82	1	215	scaffold_1	481279	480306	-	1025	481132:480911,480726:480621,	VNQAIALLTIGAR(57.82),
195973	135_S1	estExt_Genewise1.C_10384	0	57.82	1	215	scaffold_1	481279	480306	-	1025	481132:480911,480726:480621,	VNQAIALLTIGAR(57.82),
195971	135_S1	estExt_Genewise1.C_10382	0	57.82	1	215	scaffold_1	481279	480306	-	1025	481132:480911,480726:480621,	VNQAIALLTIGAR(57.82),
35513	135_S1	fgenesh1_pg.C_scaffold_1000155	0	57.82	1	212	scaffold_1	480904	480303	-	783	480726:480621,	VNQAIALLTIGAR(57.82),
171662	135_S1	e_gw1.1.2733.1	0	57.82	1	216	scaffold_1	481279	480303	-	1026	481132:480911,480726:480621,	VNQAIALLTIGAR(57.82),
52146	134_S2	estExt_fgenesh1_pg.C_20162	1	51.51	1	724	scaffold_2	560131	562436	+	3677	560268:560342,560647:560704,	FIAATDAEALTGFR(51.51),
197042	134_S2	estExt_Genewise1.C_20392	0	51.51	1	723	scaffold_2	560131	562433	+	3676	560268:560342,560647:560704,	FIAATDAEALTGFR(51.51),
120463	134_S2	gw1.2.211.1	0	51.51	1	748	scaffold_2	560131	562433	+	3839	560647:560704,	FIAATDAEALTGFR(51.51),
46916	134_S2	fgenesh1_pm.C_scaffold_2000026	0	51.51	1	724	scaffold_2	560131	562436	+	3677	560268:560342,560647:560704,	FIAATDAEALTGFR(51.51),
130557	134_S2	gw1.2.1295.1	0	51.51	1	723	scaffold_2	560131	562433	+	3676	560268:560342,560647:560704,	FIAATDAEALTGFR(51.51),
55523	134_S2	estExt_fgenesh1_pm.C_20026	0	51.51	1	724	scaffold_2	560131	562436	+	3677	560268:560342,560647:560704,	FIAATDAEALTGFR(51.51),
130536	134_S2	gw1.2.1291.1	0	51.51	1	723	scaffold_2	560131	562433	+	3676	560268:560342,560647:560704,	FIAATDAEALTGFR(51.51),
174500	134_S2	e_gw1.2.1295.1	0	51.51	1	723	scaffold_2	560131	562433	+	3676	560268:560342,560647:560704,	FIAATDAEALTGFR(51.51),
206539	134_S2	estExt_GeneWisePlus.C_20393	0	51.51	1	723	scaffold_2	560131	562433	+	3676	560268:560342,560647:560704,	FIAATDAEALTGFR(51.51),
197043	134_S2	estExt_Genewise1.C_20393	0	51.51	1	723	scaffold_2	560131	562433	+	3676	560268:560342,560647:560704,	FIAATDAEALTGFR(51.51),
206538	134_S2	estExt_GeneWisePlus.C_20392	0	51.51	1	723	scaffold_2	560131	562433	+	3676	560268:560342,560647:560704,	FIAATDAEALTGFR(51.51),
36734	134_S2	fgenesh1_pg.C_scaffold_2000163	0	51.51	1	724	scaffold_2	560131	562436	+	3677	560268:560342,560647:560704,	FIAATDAEALTGFR(51.51),
206540	134_S2	estExt_GeneWisePlus.C_20394	0	51.51	1	686	scaffold_2	560242	562433	+	3492	560268:560342,560647:560704,	FIAATDAEALTGFR(51.51),
174245	134_S2	e_gw1.2.1291.1	0	51.51	1	723	scaffold_2	560131	562433	+	3676	560268:560342,560647:560704,	FIAATDAEALTGFR(51.51),
197044	134_S2	estExt_Genewise1.C_20394	0	51.51	1	686	scaffold_2	560242	562433	+	3492	560268:560342,560647:560704,	FIAATDAEALTGFR(51.51),
214565	131_S18	estExt_GeneWisePlus.C_180377	1	60.9	1	245	scaffold_18	492854	493792	+	1107	492886:492950,493406:493485,493709:493766,	VLQQILQQSVADVER(60.90),
45591	131_S18	fgenesh1_pg.C_scaffold_18000147	0	60.9	1	245	scaffold_18	492854	493792	+	1107	492886:492950,493406:493485,493709:493766,	VLQQILQQSVADVER(60.90),
57412	131_S18	estExt_fgenesh1_pm.C_180086	0	60.9	1	245	scaffold_18	492854	493792	+	1107	492886:492950,493406:493485,493709:493766,	VLQQILQQSVADVER(60.90),
204990	131_S18	estExt_Genewise1.C_180377	0	60.9	1	245	scaffold_18	492854	493792	+	1107	492886:492950,493406:493485,493709:493766,	VLQQILQQSVADVER(60.90),
55087	131_S18	estExt_fgenesh1_pg.C_180143	0	60.9	1	245	scaffold_18	492854	493792	+	1107	492886:492950,493406:493485,493709:493766,	VLQQILQQSVADVER(60.90),
204991	131_S18	estExt_Genewise1.C_180378	0	60.9	1	245	scaffold_18	492854	493792	+	1107	492886:492950,493406:493485,493709:493766,	VLQQILQQSVADVER(60.90),
214567	131_S18	estExt_GeneWisePlus.C_180379	0	60.9	1	245	scaffold_18	492854	493792	+	1107	492886:492950,493406:493485,493709:493766,	VLQQILQQSVADVER(60.90),
204992	131_S18	estExt_Genewise1.C_180379	0	60.9	1	245	scaffold_18	492854	493792	+	1107	492886:492950,493406:493485,493709:493766,	VLQQILQQSVADVER(60.90),
193836	131_S18	e_gw1.18.376.1	0	60.9	1	241	scaffold_18	492854	493722	+	1115	492886:492950,493406:493485,	VLQQILQQSVADVER(60.90),
193895	131_S18	e_gw1.18.178.1	0	60.9	1	237	scaffold_18	492854	493710	+	1098	492886:492950,493406:493485,	VLQQILQQSVADVER(60.90),
214566	131_S18	estExt_GeneWisePlus.C_180378	0	60.9	1	245	scaffold_18	492854	493792	+	1107	492886:492950,493406:493485,493709:493766,	VLQQILQQSVADVER(60.90),
136959	131_S18	gw1.18.376.1	0	60.9	1	241	scaffold_18	492854	493722	+	1115	492886:492950,493406:493485,	VLQQILQQSVADVER(60.90),
126377	131_S18	gw1.18.161.1	0	60.9	1	269	scaffold_18	492763	493716	+	1234	492886:492950,493406:493485,	VLQQILQQSVADVER(60.90),
127302	131_S18	gw1.18.178.1	0	60.9	1	237	scaffold_18	492854	493710	+	1098	492886:492950,493406:493485,	VLQQILQQSVADVER(60.90),
51320	131_S18	fgenesh1_pm.C_scaffold_18000090	0	60.9	1	245	scaffold_18	492854	493792	+	1107	492886:492950,493406:493485,493709:493766,	VLQQILQQSVADVER(60.90),
212494	128_S11	estExt_GeneWisePlus.C_110354	1	38.77	1	373	scaffold_11	494166	492801	-	1807	494055:493960,493864:493788,493636:493564,	LINSSEIQSVLR(38.77),
134681	128_S11	gw1.11.761.1	0	38.77	1	359	scaffold_11	494166	492843	-	1741	494055:493960,493864:493788,493636:493564,	LINSSEIQSVLR(38.77),
43208	128_S11	fgenesh1_pg.C_scaffold_11000145	0	38.77	1	373	scaffold_11	494166	492801	-	1807	494055:493960,493864:493788,493636:493564,	LINSSEIQSVLR(38.77),
188467	128_S11	e_gw1.11.304.1	0	38.77	1	373	scaffold_11	494166	492801	-	1807	494055:493960,493864:493788,493636:493564,	LINSSEIQSVLR(38.77),
134756	128_S11	gw1.11.770.1	0	38.77	1	371	scaffold_11	494166	492807	-	1802	494055:493960,493864:493788,493636:493564,	LINSSEIQSVLR(38.77),
202945	128_S11	estExt_Genewise1.C_110352	0	38.77	1	373	scaffold_11	494166	492801	-	1807	494055:493960,493864:493788,493636:493564,	LINSSEIQSVLR(38.77),
188596	128_S11	e_gw1.11.770.1	0	38.77	1	373	scaffold_11	494166	492801	-	1807	494055:493960,493864:493788,493636:493564,	LINSSEIQSVLR(38.77),
56907	128_S11	estExt_fgenesh1_pm.C_110082	0	38.77	1	373	scaffold_11	494166	492801	-	1807	494055:493960,493864:493788,493636:493564,	LINSSEIQSVLR(38.77),
54337	128_S11	estExt_fgenesh1_pg.C_110141	0	38.77	1	373	scaffold_11	494166	492801	-	1807	494055:493960,493864:493788,493636:493564,	LINSSEIQSVLR(38.77),
212492	128_S11	estExt_GeneWisePlus.C_110352	0	38.77	1	373	scaffold_11	494166	492801	-	1807	494055:493960,493864:493788,493636:493564,	LINSSEIQSVLR(38.77),
189147	128_S11	e_gw1.11.761.1	0	38.77	1	373	scaffold_11	494166	492801	-	1807	494055:493960,493864:493788,493636:493564,	LINSSEIQSVLR(38.77),
212493	128_S11	estExt_GeneWisePlus.C_110353	0	38.77	1	373	scaffold_11	494166	492801	-	1807	494055:493960,493864:493788,493636:493564,	LINSSEIQSVLR(38.77),
124639	128_S11	gw1.11.304.1	0	38.77	1	371	scaffold_11	494166	492807	-	1802	494055:493960,493864:493788,493636:493564,	LINSSEIQSVLR(38.77),
202946	128_S11	estExt_Genewise1.C_110353	0	38.77	1	373	scaffold_11	494166	492801	-	1807	494055:493960,493864:493788,493636:493564,	LINSSEIQSVLR(38.77),
202947	128_S11	estExt_Genewise1.C_110354	0	38.77	1	359	scaffold_11	494166	492843	-	1741	494055:493960,493864:493788,493636:493564,	LINSSEIQSVLR(38.77),
50084	128_S11	fgenesh1_pm.C_scaffold_11000086	0	38.77	1	373	scaffold_11	494166	492801	-	1807	494055:493960,493864:493788,493636:493564,	LINSSEIQSVLR(38.77),
199133	125_S4	estExt_Genewise1.C_40381	1	63.85	1	492	scaffold_4	545168	543524	-	2496	545031:544970,544517:544455,544025:543965,	FVGSGVSGGEEGAR(63.85),
122387	125_S4	gw1.4.290.1	0	63.85	1	507	scaffold_4	545237	543530	-	2605	545031:544970,544517:544455,544025:543965,	FVGSGVSGGEEGAR(63.85),
208644	125_S4	estExt_GeneWisePlus.C_40383	0	63.85	1	492	scaffold_4	545168	543524	-	2496	545031:544970,544517:544455,544025:543965,	FVGSGVSGGEEGAR(63.85),
55942	125_S4	estExt_fgenesh1_pm.C_40080	0	63.85	1	509	scaffold_4	545237	543524	-	2582	545031:544970,544517:544455,544025:543965,	FVGSGVSGGEEGAR(63.85),
132973	125_S4	gw1.4.1130.1	0	63.85	1	485	scaffold_4	545168	543527	-	2495	545031:544970,544517:544455,544025:543965,	FVGSGVSGGEEGAR(63.85),
199135	125_S4	estExt_Genewise1.C_40383	0	63.85	1	492	scaffold_4	545168	543524	-	2496	545031:544970,544517:544455,544025:543965,	FVGSGVSGGEEGAR(63.85),
140604	125_S4	gw1.4.1701.1	0	63.85	1	485	scaffold_4	545168	543527	-	2495	545031:544970,544517:544455,544025:543965,	FVGSGVSGGEEGAR(63.85),
208643	125_S4	estExt_GeneWisePlus.C_40382	0	63.85	1	492	scaffold_4	545168	543524	-	2496	545031:544970,544517:544455,544025:543965,	FVGSGVSGGEEGAR(63.85),
38838	125_S4	fgenesh1_pg.C_scaffold_4000159	0	63.85	1	509	scaffold_4	545237	543524	-	2582	545031:544970,544517:544455,544025:543965,	FVGSGVSGGEEGAR(63.85),
199134	125_S4	estExt_Genewise1.C_40382	0	63.85	1	492	scaffold_4	545168	543524	-	2496	545031:544970,544517:544455,544025:543965,	FVGSGVSGGEEGAR(63.85),
52892	125_S4	estExt_fgenesh1_pg.C_40155	0	63.85	1	509	scaffold_4	545237	543524	-	2582	545031:544970,544517:544455,544025:543965,	FVGSGVSGGEEGAR(63.85),
208642	125_S4	estExt_GeneWisePlus.C_40381	0	63.85	1	492	scaffold_4	545168	543524	-	2496	545031:544970,544517:544455,544025:543965,	FVGSGVSGGEEGAR(63.85),
47853	125_S4	fgenesh1_pm.C_scaffold_4000084	0	63.85	1	509	scaffold_4	545237	543524	-	2582	545031:544970,544517:544455,544025:543965,	FVGSGVSGGEEGAR(63.85),
178034	124_S4	e_gw1.4.1439.1	1	41.78	1	220	scaffold_4	542497	541639	-	1047	542440:542296,541811:541759,	EAQDLFDAFSR(41.78),
52891	124_S4	estExt_fgenesh1_pg.C_40154	0	41.78	1	243	scaffold_4	542575	541639	-	1168	542440:542284,541808:541759,	EAQDLFDAFSR(41.78),
199132	124_S4	estExt_Genewise1.C_40380	0	41.78	1	225	scaffold_4	542575	541702	-	1066	542440:542296,541811:541759,	EAQDLFDAFSR(41.78),
55941	124_S4	estExt_fgenesh1_pm.C_40079	0	41.78	1	243	scaffold_4	542575	541639	-	1168	542440:542284,541808:541759,	EAQDLFDAFSR(41.78),
179291	124_S4	e_gw1.4.673.1	0	41.78	1	243	scaffold_4	542575	541639	-	1168	542440:542284,541808:541759,	EAQDLFDAFSR(41.78),
208640	124_S4	estExt_GeneWisePlus.C_40379	0	41.78	1	243	scaffold_4	542575	541639	-	1168	542440:542284,541808:541759,	EAQDLFDAFSR(41.78),
208641	124_S4	estExt_GeneWisePlus.C_40380	0	41.78	1	246	scaffold_4	542575	541639	-	1177	542440:542296,541811:541759,	EAQDLFDAFSR(41.78),
127079	124_S4	gw1.4.673.1	0	41.78	1	222	scaffold_4	542575	541702	-	1057	542440:542284,541808:541759,	EAQDLFDAFSR(41.78),
199131	124_S4	estExt_Genewise1.C_40379	0	41.78	1	222	scaffold_4	542575	541702	-	1057	542440:542284,541808:541759,	EAQDLFDAFSR(41.78),
137093	124_S4	gw1.4.1439.1	0	41.78	1	199	scaffold_4	542497	541702	-	936	542440:542296,541811:541759,	EAQDLFDAFSR(41.78),
47852	124_S4	fgenesh1_pm.C_scaffold_4000083	0	41.78	1	243	scaffold_4	542575	541639	-	1168	542440:542284,541808:541759,	EAQDLFDAFSR(41.78),
38837	124_S4	fgenesh1_pg.C_scaffold_4000158	0	41.78	1	243	scaffold_4	542575	541639	-	1168	542440:542284,541808:541759,	EAQDLFDAFSR(41.78),
201966	121_S9	estExt_Genewise1.C_90335	1	66.51	1	95	scaffold_9	489267	488802	-	410	489180:489118,489010:488949,488915:488861,	QEALTGLTDQQIEEK(66.51),
211496	121_S9	estExt_GeneWisePlus.C_90333	0	66.51	1	95	scaffold_9	489267	488802	-	410	489180:489118,489010:488949,488915:488861,	QEALTGLTDQQIEEK(66.51),
211497	121_S9	estExt_GeneWisePlus.C_90334	0	66.51	1	95	scaffold_9	489267	488802	-	410	489180:489118,489010:488949,488915:488861,	QEALTGLTDQQIEEK(66.51),
56682	121_S9	estExt_fgenesh1_pm.C_90084	0	66.51	1	95	scaffold_9	489267	488802	-	410	489180:489118,489010:488949,488915:488861,	QEALTGLTDQQIEEK(66.51),
201964	121_S9	estExt_Genewise1.C_90333	0	66.51	1	95	scaffold_9	489267	488802	-	410	489180:489118,489010:488949,488915:488861,	QEALTGLTDQQIEEK(66.51),
138416	121_S9	gw1.9.916.1	0	66.51	1	91	scaffold_9	489267	488814	-	397	489180:489118,489010:488949,488915:488861,	QEALTGLTDQQIEEK(66.51),
128403	121_S9	gw1.9.432.1	0	66.51	1	94	scaffold_9	489267	488805	-	409	489180:489118,489010:488949,488915:488861,	QEALTGLTDQQIEEK(66.51),
186358	121_S9	e_gw1.9.432.1	0	66.51	1	95	scaffold_9	489267	488802	-	410	489180:489118,489010:488949,488915:488861,	QEALTGLTDQQIEEK(66.51),
53975	121_S9	estExt_fgenesh1_pg.C_90158	0	66.51	1	95	scaffold_9	489267	488802	-	410	489180:489118,489010:488949,488915:488861,	QEALTGLTDQQIEEK(66.51),
186111	121_S9	e_gw1.9.916.1	0	66.51	1	95	scaffold_9	489267	488802	-	410	489180:489118,489010:488949,488915:488861,	QEALTGLTDQQIEEK(66.51),
49573	121_S9	fgenesh1_pm.C_scaffold_9000086	0	66.51	1	95	scaffold_9	489267	488802	-	410	489180:489118,489010:488949,488915:488861,	QEALTGLTDQQIEEK(66.51),
211498	121_S9	estExt_GeneWisePlus.C_90335	0	66.51	1	95	scaffold_9	489267	488802	-	410	489180:489118,489010:488949,488915:488861,	QEALTGLTDQQIEEK(66.51),
42182	121_S9	fgenesh1_pg.C_scaffold_9000160	0	66.51	1	95	scaffold_9	489267	488802	-	410	489180:489118,489010:488949,488915:488861,	QEALTGLTDQQIEEK(66.51),
138285	121_S9	gw1.9.908.1	0	66.51	1	94	scaffold_9	489267	488805	-	409	489180:489118,489010:488949,488915:488861,	QEALTGLTDQQIEEK(66.51),
186113	121_S9	e_gw1.9.908.1	0	66.51	1	95	scaffold_9	489267	488802	-	410	489180:489118,489010:488949,488915:488861,	QEALTGLTDQQIEEK(66.51),
201965	121_S9	estExt_Genewise1.C_90334	0	66.51	1	95	scaffold_9	489267	488802	-	410	489180:489118,489010:488949,488915:488861,	QEALTGLTDQQIEEK(66.51),
204982	121_S18	estExt_Genewise1.C_180352	1	35.17	1	557	scaffold_18	466847	468947	+	2678	466920:467096,467267:467401,467459:467519,467641:467696,	TGEIVDVPVGPEMLGR(35.17),
193937	121_S18	e_gw1.18.270.1	0	35.17	1	556	scaffold_18	466847	468944	+	2677	466920:467096,467267:467401,467459:467519,467641:467696,	TGEIVDVPVGPEMLGR(35.17),
193817	121_S18	e_gw1.18.67.1	0	35.17	1	556	scaffold_18	466847	468944	+	2677	466920:467096,467267:467401,467459:467519,467641:467696,	TGEIVDVPVGPEMLGR(35.17),
131661	121_S18	gw1.18.270.1	0	35.17	1	556	scaffold_18	466847	468944	+	2677	466920:467096,467267:467401,467459:467519,467641:467696,	TGEIVDVPVGPEMLGR(35.17),
121788	121_S18	gw1.18.67.1	0	35.17	1	556	scaffold_18	466847	468944	+	2677	466920:467096,467267:467401,467459:467519,467641:467696,	TGEIVDVPVGPEMLGR(35.17),
214558	121_S18	estExt_GeneWisePlus.C_180353	0	35.17	1	557	scaffold_18	466847	468947	+	2678	466920:467096,467267:467401,467459:467519,467641:467696,	TGEIVDVPVGPEMLGR(35.17),
45580	121_S18	fgenesh1_pg.C_scaffold_18000136	0	35.17	1	557	scaffold_18	466847	468947	+	2678	466920:467096,467267:467401,467459:467519,467641:467696,	TGEIVDVPVGPEMLGR(35.17),
214557	121_S18	estExt_GeneWisePlus.C_180352	0	35.17	1	557	scaffold_18	466847	468947	+	2678	466920:467096,467267:467401,467459:467519,467641:467696,	TGEIVDVPVGPEMLGR(35.17),
204983	121_S18	estExt_Genewise1.C_180353	0	35.17	1	557	scaffold_18	466847	468947	+	2678	466920:467096,467267:467401,467459:467519,467641:467696,	TGEIVDVPVGPEMLGR(35.17),
193637	121_S18	e_gw1.18.272.1	0	35.17	1	556	scaffold_18	466847	468944	+	2677	466920:467096,467267:467401,467459:467519,467641:467696,	TGEIVDVPVGPEMLGR(35.17),
55084	121_S18	estExt_fgenesh1_pg.C_180132	0	35.17	1	557	scaffold_18	466847	468947	+	2678	466920:467096,467267:467401,467459:467519,467641:467696,	TGEIVDVPVGPEMLGR(35.17),
131757	121_S18	gw1.18.272.1	0	35.17	1	556	scaffold_18	466847	468944	+	2677	466920:467096,467267:467401,467459:467519,467641:467696,	TGEIVDVPVGPEMLGR(35.17),
204981	121_S18	estExt_Genewise1.C_180351	0	35.17	1	557	scaffold_18	466847	468947	+	2678	466920:467096,467267:467401,467459:467519,467641:467696,	TGEIVDVPVGPEMLGR(35.17),
51314	121_S18	fgenesh1_pm.C_scaffold_18000084	0	35.17	1	557	scaffold_18	466847	468947	+	2678	466920:467096,467267:467401,467459:467519,467641:467696,	TGEIVDVPVGPEMLGR(35.17),
214556	121_S18	estExt_GeneWisePlus.C_180351	0	35.17	1	557	scaffold_18	466847	468947	+	2678	466920:467096,467267:467401,467459:467519,467641:467696,	TGEIVDVPVGPEMLGR(35.17),
57409	121_S18	estExt_fgenesh1_pm.C_180080	0	35.17	1	557	scaffold_18	466847	468947	+	2678	466920:467096,467267:467401,467459:467519,467641:467696,	TGEIVDVPVGPEMLGR(35.17),
200417	12_S6	estExt_Genewise1.C_60040	1	55.91	1	154	scaffold_6	39861	39076	-	679	39817:39708,39612:39550,39525:39455,39329:39251,	NVVTVTYGPNASTR(55.91),
56265	12_S6	estExt_fgenesh1_pm.C_60007	0	55.91	1	154	scaffold_6	39861	39076	-	679	39817:39708,39612:39550,39525:39455,39329:39251,	NVVTVTYGPNASTR(55.91),
200415	12_S6	estExt_Genewise1.C_60038	0	55.91	1	154	scaffold_6	39861	39076	-	679	39817:39708,39612:39550,39525:39455,39329:39251,	NVVTVTYGPNASTR(55.91),
209937	12_S6	estExt_GeneWisePlus.C_60038	0	55.91	1	154	scaffold_6	39861	39076	-	679	39817:39708,39612:39550,39525:39455,39329:39251,	NVVTVTYGPNASTR(55.91),
127960	12_S6	gw1.6.539.1	0	55.91	1	147	scaffold_6	39855	39091	-	650	39817:39708,39612:39550,39525:39455,39329:39251,	NVVTVTYGPNASTR(55.91),
209939	12_S6	estExt_GeneWisePlus.C_60040	0	55.91	1	188	scaffold_6	39861	39076	-	866	39817:39708,39581:39550,39329:39251,	NVVTVTYGPNASTR(55.91),
137831	12_S6	gw1.6.1107.1	0	55.91	1	183	scaffold_6	39855	39085	-	847	39817:39708,39581:39550,39329:39251,	NVVTVTYGPNASTR(55.91),
181787	12_S6	e_gw1.6.1107.1	0	55.91	1	188	scaffold_6	39861	39076	-	866	39817:39708,39581:39550,39329:39251,	NVVTVTYGPNASTR(55.91),
182060	12_S6	e_gw1.6.532.1	0	55.91	1	154	scaffold_6	39861	39076	-	679	39817:39708,39612:39550,39525:39455,39329:39251,	NVVTVTYGPNASTR(55.91),
53371	12_S6	estExt_fgenesh1_pg.C_60013	0	55.91	1	154	scaffold_6	39861	39076	-	679	39817:39708,39612:39550,39525:39455,39329:39251,	NVVTVTYGPNASTR(55.91),
40296	12_S6	fgenesh1_pg.C_scaffold_6000014	0	55.91	1	149	scaffold_6	39861	39076	-	657	39817:39708,39612:39550,39525:39440,39329:39251,	NVVTVTYGPNASTR(55.91),
48573	12_S6	fgenesh1_pm.C_scaffold_6000008	0	55.91	1	149	scaffold_6	39861	39076	-	657	39817:39708,39612:39550,39525:39440,39329:39251,	NVVTVTYGPNASTR(55.91),
209938	12_S6	estExt_GeneWisePlus.C_60039	0	55.91	1	154	scaffold_6	39861	39076	-	679	39817:39708,39612:39550,39525:39455,39329:39251,	NVVTVTYGPNASTR(55.91),
127848	12_S6	gw1.6.532.1	0	55.91	1	150	scaffold_6	39852	39079	-	665	39817:39708,39612:39550,39525:39455,39329:39251,	NVVTVTYGPNASTR(55.91),
200416	12_S6	estExt_Genewise1.C_60039	0	55.91	1	188	scaffold_6	39861	39076	-	866	39817:39708,39581:39550,39329:39251,	NVVTVTYGPNASTR(55.91),
181832	12_S6	e_gw1.6.539.1	0	55.91	1	154	scaffold_6	39861	39076	-	679	39817:39708,39612:39550,39525:39455,39329:39251,	NVVTVTYGPNASTR(55.91),
206511	118_S2	estExt_GeneWisePlus.C_20348	0	65.69	1	169	scaffold_2	495926	495282	-	852	495763:495691,495531:495468,	TGQAEGYAYTDANK(65.69),
52137	118_S2	estExt_fgenesh1_pg.C_20145	0	65.69	1	282	scaffold_2	495926	494560	-	1423	495763:495691,495531:495468,495368:495307,495187:494867,	TGQAEGYAYTDANK(65.69),
138125	118_S2	gw1.2.2092.1	0	65.69	1	98	scaffold_2	495797	495366	-	487	495763:495691,495531:495468,	TGQAEGYAYTDANK(65.69),
173190	118_S2	e_gw1.2.2097.1	0	65.69	1	169	scaffold_2	495926	495282	-	852	495763:495691,495531:495468,	TGQAEGYAYTDANK(65.69),
174863	118_S2	e_gw1.2.2092.1	0	65.69	1	169	scaffold_2	495926	495282	-	852	495763:495691,495531:495468,	TGQAEGYAYTDANK(65.69),
36717	118_S2	fgenesh1_pg.C_scaffold_2000146	0	65.69	1	282	scaffold_2	495926	494560	-	1423	495763:495691,495531:495468,495368:495307,495187:494867,	TGQAEGYAYTDANK(65.69),
138159	118_S2	gw1.2.2097.1	0	65.69	1	98	scaffold_2	495797	495366	-	487	495763:495691,495531:495468,	TGQAEGYAYTDANK(65.69),
206512	118_S2	estExt_GeneWisePlus.C_20349	0	65.69	1	169	scaffold_2	495926	495282	-	852	495763:495691,495531:495468,	TGQAEGYAYTDANK(65.69),
211828	112_S10	estExt_GeneWisePlus.C_100324	1	78.73	1	360	scaffold_10	405767	406913	+	1827	406279:406344,	DLESLSSFISEK(78.73),
54100	112_S10	estExt_fgenesh1_pg.C_100126	0	78.73	1	360	scaffold_10	405767	406913	+	1827	406279:406344,	DLESLSSFISEK(78.73),
186918	112_S10	e_gw1.10.788.1	0	78.73	1	357	scaffold_10	405767	406904	+	1817	406279:406344,	DLESLSSFISEK(78.73),
187807	112_S10	e_gw1.10.1132.1	0	78.73	1	359	scaffold_10	405767	406910	+	1826	406279:406344,	DLESLSSFISEK(78.73),
187674	112_S10	e_gw1.10.316.1	0	78.73	1	359	scaffold_10	405767	406910	+	1826	406279:406344,	DLESLSSFISEK(78.73),
211826	112_S10	estExt_GeneWisePlus.C_100322	0	78.73	1	360	scaffold_10	405767	406913	+	1827	406279:406344,	DLESLSSFISEK(78.73),
42697	112_S10	fgenesh1_pg.C_scaffold_10000127	0	78.73	1	360	scaffold_10	405767	406913	+	1827	406279:406344,	DLESLSSFISEK(78.73),
202292	112_S10	estExt_Genewise1.C_100323	0	78.73	1	360	scaffold_10	405767	406913	+	1827	406279:406344,	DLESLSSFISEK(78.73),
141817	112_S10	gw1.10.1132.1	0	78.73	1	359	scaffold_10	405767	406910	+	1826	406279:406344,	DLESLSSFISEK(78.73),
134853	112_S10	gw1.10.788.1	0	78.73	1	357	scaffold_10	405767	406904	+	1817	406279:406344,	DLESLSSFISEK(78.73),
211827	112_S10	estExt_GeneWisePlus.C_100323	0	78.73	1	360	scaffold_10	405767	406913	+	1827	406279:406344,	DLESLSSFISEK(78.73),
125107	112_S10	gw1.10.316.1	0	78.73	1	359	scaffold_10	405767	406910	+	1826	406279:406344,	DLESLSSFISEK(78.73),
202293	112_S10	estExt_Genewise1.C_100324	0	78.73	1	360	scaffold_10	405767	406913	+	1827	406279:406344,	DLESLSSFISEK(78.73),
202291	112_S10	estExt_Genewise1.C_100322	0	78.73	1	360	scaffold_10	405767	406913	+	1827	406279:406344,	DLESLSSFISEK(78.73),
210514	110_S7	estExt_GeneWisePlus.C_70295	1	60.31	1	477	scaffold_7	421375	419792	-	2476	421065:420914,	SGSNEEEAQLLR(60.31),
210513	110_S7	estExt_GeneWisePlus.C_70294	0	60.31	1	477	scaffold_7	421375	419792	-	2476	421065:420914,	SGSNEEEAQLLR(60.31),
183884	110_S7	e_gw1.7.680.1	0	60.31	1	477	scaffold_7	421375	419792	-	2476	421065:420914,	SGSNEEEAQLLR(60.31),
200989	110_S7	estExt_Genewise1.C_70296	0	60.31	1	476	scaffold_7	421375	419795	-	2475	421065:420914,	SGSNEEEAQLLR(60.31),
48968	110_S7	fgenesh1_pm.C_scaffold_7000067	0	60.31	1	477	scaffold_7	421375	419792	-	2476	421065:420914,	SGSNEEEAQLLR(60.31),
200988	110_S7	estExt_Genewise1.C_70295	0	60.31	1	476	scaffold_7	421375	419795	-	2475	421065:420914,	SGSNEEEAQLLR(60.31),
184350	110_S7	e_gw1.7.688.1	0	60.31	1	477	scaffold_7	421375	419792	-	2476	421065:420914,	SGSNEEEAQLLR(60.31),
200987	110_S7	estExt_Genewise1.C_70294	0	60.31	1	439	scaffold_7	421264	419795	-	2279	421065:420914,	SGSNEEEAQLLR(60.31),
41027	110_S7	fgenesh1_pg.C_scaffold_7000132	0	60.31	1	477	scaffold_7	421375	419792	-	2476	421065:420914,	SGSNEEEAQLLR(60.31),
123044	110_S7	gw1.7.195.1	0	60.31	1	476	scaffold_7	421375	419795	-	2475	421065:420914,	SGSNEEEAQLLR(60.31),
133041	110_S7	gw1.7.680.1	0	60.31	1	476	scaffold_7	421375	419795	-	2475	421065:420914,	SGSNEEEAQLLR(60.31),
56418	110_S7	estExt_fgenesh1_pm.C_70067	0	60.31	1	477	scaffold_7	421375	419792	-	2476	421065:420914,	SGSNEEEAQLLR(60.31),
53590	110_S7	estExt_fgenesh1_pg.C_70132	0	60.31	1	477	scaffold_7	421375	419792	-	2476	421065:420914,	SGSNEEEAQLLR(60.31),
133253	110_S7	gw1.7.688.1	0	60.31	1	464	scaffold_7	421339	419795	-	2409	421065:420914,	SGSNEEEAQLLR(60.31),
183947	110_S7	e_gw1.7.195.1	0	60.31	1	477	scaffold_7	421375	419792	-	2476	421065:420914,	SGSNEEEAQLLR(60.31),
210515	110_S7	estExt_GeneWisePlus.C_70296	0	60.31	1	477	scaffold_7	421375	419792	-	2476	421065:420914,	SGSNEEEAQLLR(60.31),
51717	109_S1	estExt_fgenesh1_pg.C_10124	1	36.99	1	315	scaffold_1	373571	374731	+	1543	373712:373861,374282:374346,	LVSQPTFATGLVSGFGK(36.99),
171948	109_S1	e_gw1.1.773.1	0	36.99	1	314	scaffold_1	373571	374728	+	1542	373712:373861,374282:374346,	LVSQPTFATGLVSGFGK(36.99),
46291	109_S1	fgenesh1_pm.C_scaffold_1000052	0	36.99	1	315	scaffold_1	373571	374731	+	1543	373712:373861,374282:374346,	LVSQPTFATGLVSGFGK(36.99),
205423	109_S1	estExt_GeneWisePlus.C_10300	0	36.99	1	314	scaffold_1	373571	374728	+	1542	373712:373861,374282:374346,	LVSQPTFATGLVSGFGK(36.99),
172857	109_S1	e_gw1.1.1882.1	0	36.99	1	313	scaffold_1	373571	374725	+	1537	373712:373861,374282:374346,	LVSQPTFATGLVSGFGK(36.99),
195938	109_S1	estExt_Genewise1.C_10300	0	36.99	1	314	scaffold_1	373571	374728	+	1542	373712:373861,374282:374346,	LVSQPTFATGLVSGFGK(36.99),
55242	109_S1	estExt_fgenesh1_pm.C_10051	0	36.99	1	315	scaffold_1	373571	374731	+	1543	373712:373861,374282:374346,	LVSQPTFATGLVSGFGK(36.99),
35483	109_S1	fgenesh1_pg.C_scaffold_1000125	0	36.99	1	315	scaffold_1	373571	374731	+	1543	373712:373861,374282:374346,	LVSQPTFATGLVSGFGK(36.99),
195937	109_S1	estExt_Genewise1.C_10299	0	36.99	1	313	scaffold_1	373571	374725	+	1537	373712:373861,374282:374346,	LVSQPTFATGLVSGFGK(36.99),
135742	109_S1	gw1.1.1882.1	0	36.99	1	310	scaffold_1	373580	374725	+	1524	373712:373861,374282:374346,	LVSQPTFATGLVSGFGK(36.99),
205422	109_S1	estExt_GeneWisePlus.C_10299	0	36.99	1	313	scaffold_1	373571	374725	+	1537	373712:373861,374282:374346,	LVSQPTFATGLVSGFGK(36.99),
135794	109_S1	gw1.1.1888.1	0	36.99	1	185	scaffold_1	373577	374282	+	926	373712:373861,	LVSQPTFATGLVSGFGK(36.99),
195936	109_S1	estExt_Genewise1.C_10298	0	36.99	1	299	scaffold_1	373571	374683	+	1471	373712:373861,374282:374346,	LVSQPTFATGLVSGFGK(36.99),
125720	109_S1	gw1.1.773.1	0	36.99	1	302	scaffold_1	373607	374728	+	1488	373712:373861,374282:374346,	LVSQPTFATGLVSGFGK(36.99),
205421	109_S1	estExt_GeneWisePlus.C_10298	0	36.99	1	299	scaffold_1	373571	374683	+	1471	373712:373861,374282:374346,	LVSQPTFATGLVSGFGK(36.99),
42167	107_S9	fgenesh1_pg.C_scaffold_9000145	1	83.99	1	142	scaffold_9	439867	440350	+	653	440198:440269,	NILDYVSGSGAGGGSGVGK(83.99),
49563	107_S9	fgenesh1_pm.C_scaffold_9000076	0	83.99	1	142	scaffold_9	439867	440350	+	653	440198:440269,	NILDYVSGSGAGGGSGVGK(83.99),
137986	107_S9	gw1.9.885.1	0	83.99	1	133	scaffold_9	439870	440341	+	638	440198:440269,	NILDYVSGSGAGGGSGVGK(83.99),
137881	107_S9	gw1.9.881.1	0	83.99	1	134	scaffold_9	439870	440344	+	642	440198:440269,	NILDYVSGSGAGGGSGVGK(83.99),
202783	10_S11	estExt_Genewise1.C_110030	1	74.27	1	220	scaffold_11	40408	41284	+	1055	40598:40679,40728:40784,41013:41089,	NASNVEQAFLTMAR(74.27),
188355	10_S11	e_gw1.11.881.1	0	74.27	1	219	scaffold_11	40408	41281	+	1054	40598:40679,40728:40784,41013:41089,	NASNVEQAFLTMAR(74.27),
212325	10_S11	estExt_GeneWisePlus.C_110029	0	74.27	1	220	scaffold_11	40408	41284	+	1055	40598:40679,40728:40784,41013:41089,	NASNVEQAFLTMAR(74.27),
188458	10_S11	e_gw1.11.427.1	0	74.27	1	219	scaffold_11	40408	41281	+	1054	40598:40679,40728:40784,41013:41089,	NASNVEQAFLTMAR(74.27),
188703	10_S11	e_gw1.11.1170.1	0	74.27	1	219	scaffold_11	40408	41281	+	1054	40598:40679,40728:40784,41013:41089,	NASNVEQAFLTMAR(74.27),
43077	10_S11	fgenesh1_pg.C_scaffold_11000014	0	74.27	1	207	scaffold_11	38745	41284	+	965	38772:40473,40598:40679,40728:40784,41013:41089,	NASNVEQAFLTMAR(74.27),
202784	10_S11	estExt_Genewise1.C_110031	0	74.27	1	220	scaffold_11	40408	41284	+	1055	40598:40679,40728:40784,41013:41089,	NASNVEQAFLTMAR(74.27),
137344	10_S11	gw1.11.881.1	0	74.27	1	200	scaffold_11	40465	41281	+	954	40598:40679,40728:40784,41013:41089,	NASNVEQAFLTMAR(74.27),
54276	10_S11	estExt_fgenesh1_pg.C_110013	0	74.27	1	220	scaffold_11	40408	41284	+	1055	40598:40679,40728:40784,41013:41089,	NASNVEQAFLTMAR(74.27),
212327	10_S11	estExt_GeneWisePlus.C_110031	0	74.27	1	220	scaffold_11	40408	41284	+	1055	40598:40679,40728:40784,41013:41089,	NASNVEQAFLTMAR(74.27),
56865	10_S11	estExt_fgenesh1_pm.C_110006	0	74.27	1	220	scaffold_11	40408	41284	+	1055	40598:40679,40728:40784,41013:41089,	NASNVEQAFLTMAR(74.27),
50005	10_S11	fgenesh1_pm.C_scaffold_11000007	0	74.27	1	207	scaffold_11	38745	41284	+	965	38772:40473,40598:40679,40728:40784,41013:41089,	NASNVEQAFLTMAR(74.27),
202782	10_S11	estExt_Genewise1.C_110029	0	74.27	1	220	scaffold_11	40408	41284	+	1055	40598:40679,40728:40784,41013:41089,	NASNVEQAFLTMAR(74.27),
212326	10_S11	estExt_GeneWisePlus.C_110030	0	74.27	1	220	scaffold_11	40408	41284	+	1055	40598:40679,40728:40784,41013:41089,	NASNVEQAFLTMAR(74.27),
127563	10_S11	gw1.11.427.1	0	74.27	1	197	scaffold_11	40474	41281	+	941	40598:40679,40728:40784,41013:41089,	NASNVEQAFLTMAR(74.27),
143242	10_S11	gw1.11.1170.1	0	74.27	1	197	scaffold_11	40474	41281	+	941	40598:40679,40728:40784,41013:41089,	NASNVEQAFLTMAR(74.27),	51.153
55510	973_S1	estExt_fgenesh1_pm.C_10631	1	44.55	2	375	scaffold_1	3920525	3921890	+	1830	3920768:3920839,3920964:3921063,3921351:3921418,	VVAPWSSEDAK(26.86),YGVDAEVINLR(62.24),
206408	973_S1	estExt_GeneWisePlus.C_12762	0	44.55	2	375	scaffold_1	3920525	3921890	+	1830	3920768:3920839,3920964:3921063,3921351:3921418,	VVAPWSSEDAK(26.86),YGVDAEVINLR(62.24),
196915	973_S1	estExt_Genewise1.C_12764	0	44.55	2	375	scaffold_1	3920525	3921890	+	1830	3920768:3920839,3920964:3921063,3921351:3921418,	VVAPWSSEDAK(26.86),YGVDAEVINLR(62.24),
36557	973_S1	fgenesh1_pg.C_scaffold_1001199	0	44.55	2	375	scaffold_1	3920525	3921890	+	1830	3920768:3920839,3920964:3921063,3921351:3921418,	VVAPWSSEDAK(26.86),YGVDAEVINLR(62.24),
46883	973_S1	fgenesh1_pm.C_scaffold_1000644	0	44.55	2	375	scaffold_1	3920525	3921890	+	1830	3920768:3920839,3920964:3921063,3921351:3921418,	VVAPWSSEDAK(26.86),YGVDAEVINLR(62.24),
196914	973_S1	estExt_Genewise1.C_12763	0	44.55	2	375	scaffold_1	3920525	3921890	+	1830	3920768:3920839,3920964:3921063,3921351:3921418,	VVAPWSSEDAK(26.86),YGVDAEVINLR(62.24),
171599	973_S1	e_gw1.1.639.1	0	44.55	2	374	scaffold_1	3920525	3921887	+	1829	3920768:3920839,3920964:3921063,3921351:3921418,	VVAPWSSEDAK(26.86),YGVDAEVINLR(62.24),
172129	973_S1	e_gw1.1.1793.1	0	44.55	2	363	scaffold_1	3920525	3921887	+	1772	3920768:3920839,3920964:3921096,3921351:3921418,	VVAPWSSEDAK(26.86),YGVDAEVINLR(62.24),
196913	973_S1	estExt_Genewise1.C_12762	0	44.55	2	375	scaffold_1	3920525	3921890	+	1830	3920768:3920839,3920964:3921063,3921351:3921418,	VVAPWSSEDAK(26.86),YGVDAEVINLR(62.24),
206409	973_S1	estExt_GeneWisePlus.C_12763	0	44.55	2	375	scaffold_1	3920525	3921890	+	1830	3920768:3920839,3920964:3921063,3921351:3921418,	VVAPWSSEDAK(26.86),YGVDAEVINLR(62.24),
135033	973_S1	gw1.1.1793.1	0	44.55	2	363	scaffold_1	3920525	3921887	+	1772	3920768:3920839,3920964:3921096,3921351:3921418,	VVAPWSSEDAK(26.86),YGVDAEVINLR(62.24),
124686	973_S1	gw1.1.639.1	0	44.55	2	374	scaffold_1	3920525	3921887	+	1829	3920768:3920839,3920964:3921063,3921351:3921418,	VVAPWSSEDAK(26.86),YGVDAEVINLR(62.24),
52097	973_S1	estExt_fgenesh1_pg.C_11181	0	44.55	2	375	scaffold_1	3920525	3921890	+	1830	3920768:3920839,3920964:3921063,3921351:3921418,	VVAPWSSEDAK(26.86),YGVDAEVINLR(62.24),
206410	973_S1	estExt_GeneWisePlus.C_12764	0	44.55	2	375	scaffold_1	3920525	3921890	+	1830	3920768:3920839,3920964:3921063,3921351:3921418,	VVAPWSSEDAK(26.86),YGVDAEVINLR(62.24),
141658	973_S1	gw1.1.2522.1	0	44.55	2	374	scaffold_1	3920525	3921887	+	1829	3920768:3920839,3920964:3921063,3921351:3921418,	VVAPWSSEDAK(26.86),YGVDAEVINLR(62.24),
170320	973_S1	e_gw1.1.2522.1	0	44.55	2	374	scaffold_1	3920525	3921887	+	1829	3920768:3920839,3920964:3921063,3921351:3921418,	VVAPWSSEDAK(26.86),YGVDAEVINLR(62.24),
201930	95_S9	estExt_Genewise1.C_90267	1	37.85	2	160	scaffold_9	415099	414170	-	740	415047:414900,414755:414455,	SESLFLQR(40.01),TYDDSFSGQK(35.69),
211463	95_S9	estExt_GeneWisePlus.C_90268	0	37.85	2	160	scaffold_9	415099	414170	-	740	415047:414900,414755:414455,	SESLFLQR(40.01),TYDDSFSGQK(35.69),
186564	95_S9	e_gw1.9.1163.1	0	37.85	2	160	scaffold_9	415099	414170	-	740	415047:414900,414755:414455,	SESLFLQR(40.01),TYDDSFSGQK(35.69),
186493	95_S9	e_gw1.9.882.1	0	37.85	2	160	scaffold_9	415099	414170	-	740	415047:414900,414755:414455,	SESLFLQR(40.01),TYDDSFSGQK(35.69),
211462	95_S9	estExt_GeneWisePlus.C_90267	0	37.85	2	160	scaffold_9	415099	414170	-	740	415047:414900,414755:414455,	SESLFLQR(40.01),TYDDSFSGQK(35.69),
143581	95_S9	gw1.9.1163.1	0	37.85	2	159	scaffold_9	415099	414173	-	739	415047:414900,414755:414455,	SESLFLQR(40.01),TYDDSFSGQK(35.69),
185711	95_S9	e_gw1.9.407.1	0	37.85	2	160	scaffold_9	415099	414170	-	740	415047:414900,414755:414455,	SESLFLQR(40.01),TYDDSFSGQK(35.69),
42155	95_S9	fgenesh1_pg.C_scaffold_9000133	0	37.85	2	160	scaffold_9	415099	414170	-	740	415047:414900,414755:414455,	SESLFLQR(40.01),TYDDSFSGQK(35.69),
137899	95_S9	gw1.9.882.1	0	37.85	2	159	scaffold_9	415099	414173	-	739	415047:414900,414755:414455,	SESLFLQR(40.01),TYDDSFSGQK(35.69),
201932	95_S9	estExt_Genewise1.C_90269	0	37.85	2	160	scaffold_9	415099	414170	-	740	415047:414900,414755:414455,	SESLFLQR(40.01),TYDDSFSGQK(35.69),
53963	95_S9	estExt_fgenesh1_pg.C_90132	0	37.85	2	160	scaffold_9	415099	414170	-	740	415047:414900,414755:414455,	SESLFLQR(40.01),TYDDSFSGQK(35.69),
128035	95_S9	gw1.9.407.1	0	37.85	2	159	scaffold_9	415099	414173	-	739	415047:414900,414755:414455,	SESLFLQR(40.01),TYDDSFSGQK(35.69),
49554	95_S9	fgenesh1_pm.C_scaffold_9000067	0	37.85	2	160	scaffold_9	415099	414170	-	740	415047:414900,414755:414455,	SESLFLQR(40.01),TYDDSFSGQK(35.69),
201931	95_S9	estExt_Genewise1.C_90268	0	37.85	2	160	scaffold_9	415099	414170	-	740	415047:414900,414755:414455,	SESLFLQR(40.01),TYDDSFSGQK(35.69),
56674	95_S9	estExt_fgenesh1_pm.C_90066	0	37.85	2	160	scaffold_9	415099	414170	-	740	415047:414900,414755:414455,	SESLFLQR(40.01),TYDDSFSGQK(35.69),
211464	95_S9	estExt_GeneWisePlus.C_90269	0	37.85	2	160	scaffold_9	415099	414170	-	740	415047:414900,414755:414455,	SESLFLQR(40.01),TYDDSFSGQK(35.69),
55644	854_S2	estExt_fgenesh1_pm.C_20267	1	45.965	2	194	scaffold_2	3738674	3737810	-	823	3738636:3738484,3738365:3738281,3738046:3737988,	IGVLDESR(56.22),IVGEYGLR(35.71),
137544	854_S2	gw1.2.2025.1	0	45.965	2	186	scaffold_2	3738668	3737813	-	813	3738636:3738484,3738365:3738281,3738046:3737988,	IGVLDESR(56.22),IVGEYGLR(35.71),
47174	854_S2	fgenesh1_pm.C_scaffold_2000284	0	45.965	2	194	scaffold_2	3738674	3737810	-	823	3738636:3738484,3738365:3738281,3738046:3737988,	IGVLDESR(56.22),IVGEYGLR(35.71),
197946	854_S2	estExt_Genewise1.C_22440	0	45.965	2	194	scaffold_2	3738674	3737810	-	823	3738636:3738484,3738365:3738281,3738046:3737988,	IGVLDESR(56.22),IVGEYGLR(35.71),
37566	854_S2	fgenesh1_pg.C_scaffold_2000995	0	45.965	2	194	scaffold_2	3738674	3737810	-	823	3738636:3738484,3738365:3738281,3738046:3737988,	IGVLDESR(56.22),IVGEYGLR(35.71),
127433	854_S2	gw1.2.934.1	0	45.965	2	206	scaffold_2	3738799	3737813	-	917	3738740:3738689,3738636:3738465,3738365:3738281,3738046:3737988,	IGVLDESR(56.22),IVGEYGLR(35.71),
137498	854_S2	gw1.2.2014.1	0	45.965	2	188	scaffold_2	3738674	3737813	-	822	3738636:3738484,3738365:3738281,3738046:3737988,	IGVLDESR(56.22),IVGEYGLR(35.71),
207450	854_S2	estExt_GeneWisePlus.C_22441	0	45.965	2	194	scaffold_2	3738674	3737810	-	823	3738636:3738484,3738365:3738281,3738046:3737988,	IGVLDESR(56.22),IVGEYGLR(35.71),
207449	854_S2	estExt_GeneWisePlus.C_22440	0	45.965	2	194	scaffold_2	3738674	3737810	-	823	3738636:3738484,3738365:3738281,3738046:3737988,	IGVLDESR(56.22),IVGEYGLR(35.71),
197947	854_S2	estExt_Genewise1.C_22441	0	45.965	2	194	scaffold_2	3738674	3737810	-	823	3738636:3738484,3738365:3738281,3738046:3737988,	IGVLDESR(56.22),IVGEYGLR(35.71),
52464	854_S2	estExt_fgenesh1_pg.C_20977	0	45.965	2	194	scaffold_2	3738674	3737810	-	823	3738636:3738484,3738365:3738281,3738046:3737988,	IGVLDESR(56.22),IVGEYGLR(35.71),
207451	854_S2	estExt_GeneWisePlus.C_22442	0	45.965	2	199	scaffold_2	3738689	3737810	-	849	3738636:3738484,3738365:3738281,3738046:3737988,	IGVLDESR(56.22),IVGEYGLR(35.71),
197948	854_S2	estExt_Genewise1.C_22442	0	45.965	2	199	scaffold_2	3738689	3737810	-	849	3738636:3738484,3738365:3738281,3738046:3737988,	IGVLDESR(56.22),IVGEYGLR(35.71),
208439	802_S3	estExt_GeneWisePlus.C_32244	1	44.805	2	146	scaffold_3	3407330	3406699	-	729	3407070:3406878,	SSPFGGASHAK(36.32),VSGVGLLALWK(53.29),
208440	802_S3	estExt_GeneWisePlus.C_32245	0	44.805	2	146	scaffold_3	3407330	3406699	-	729	3407070:3406878,	SSPFGGASHAK(36.32),VSGVGLLALWK(53.29),
177390	802_S3	e_gw1.3.993.1	0	44.805	2	146	scaffold_3	3407330	3406699	-	729	3407070:3406878,	SSPFGGASHAK(36.32),VSGVGLLALWK(53.29),
55890	802_S3	estExt_fgenesh1_pm.C_30498	0	44.805	2	146	scaffold_3	3407330	3406699	-	729	3407070:3406878,	SSPFGGASHAK(36.32),VSGVGLLALWK(53.29),
198932	802_S3	estExt_Genewise1.C_32245	0	44.805	2	146	scaffold_3	3407330	3406699	-	729	3407070:3406878,	SSPFGGASHAK(36.32),VSGVGLLALWK(53.29),
176771	802_S3	e_gw1.3.1915.1	0	44.805	2	146	scaffold_3	3407330	3406699	-	729	3407070:3406878,	SSPFGGASHAK(36.32),VSGVGLLALWK(53.29),
52819	802_S3	estExt_fgenesh1_pg.C_30940	0	44.805	2	146	scaffold_3	3407330	3406699	-	729	3407070:3406878,	SSPFGGASHAK(36.32),VSGVGLLALWK(53.29),
128011	802_S3	gw1.3.993.1	0	44.805	2	145	scaffold_3	3407330	3406702	-	728	3407070:3406878,	SSPFGGASHAK(36.32),VSGVGLLALWK(53.29),
208441	802_S3	estExt_GeneWisePlus.C_32246	0	44.805	2	146	scaffold_3	3407330	3406699	-	729	3407070:3406878,	SSPFGGASHAK(36.32),VSGVGLLALWK(53.29),
198933	802_S3	estExt_Genewise1.C_32246	0	44.805	2	146	scaffold_3	3407330	3406699	-	729	3407070:3406878,	SSPFGGASHAK(36.32),VSGVGLLALWK(53.29),
47721	802_S3	fgenesh1_pm.C_scaffold_3000514	0	44.805	2	146	scaffold_3	3407330	3406699	-	729	3407070:3406878,	SSPFGGASHAK(36.32),VSGVGLLALWK(53.29),
143571	802_S3	gw1.3.2398.1	0	44.805	2	145	scaffold_3	3407330	3406702	-	728	3407070:3406878,	SSPFGGASHAK(36.32),VSGVGLLALWK(53.29),
198931	802_S3	estExt_Genewise1.C_32244	0	44.805	2	146	scaffold_3	3407330	3406699	-	729	3407070:3406878,	SSPFGGASHAK(36.32),VSGVGLLALWK(53.29),
176402	802_S3	e_gw1.3.2398.1	0	44.805	2	146	scaffold_3	3407330	3406699	-	729	3407070:3406878,	SSPFGGASHAK(36.32),VSGVGLLALWK(53.29),
137864	802_S3	gw1.3.1915.1	0	44.805	2	145	scaffold_3	3407330	3406702	-	728	3407070:3406878,	SSPFGGASHAK(36.32),VSGVGLLALWK(53.29),
38611	802_S3	fgenesh1_pg.C_scaffold_3000959	0	44.805	2	146	scaffold_3	3407330	3406699	-	729	3407070:3406878,	SSPFGGASHAK(36.32),VSGVGLLALWK(53.29),
46272	77_S1	fgenesh1_pm.C_scaffold_1000033	1	53.16	2	131	scaffold_1	243554	242882	-	650	243420:243142,	WATQLLPSR(32.87),TSVLNDALNAINNAEK(73.45),
172436	77_S1	e_gw1.1.1031.1	0	53.16	2	131	scaffold_1	243554	242882	-	650	243420:243142,	WATQLLPSR(32.87),TSVLNDALNAINNAEK(73.45),
128114	77_S1	gw1.1.1031.1	0	53.16	2	130	scaffold_1	243554	242885	-	649	243420:243142,	WATQLLPSR(32.87),TSVLNDALNAINNAEK(73.45),
172632	77_S1	e_gw1.1.2136.1	0	53.16	2	131	scaffold_1	243554	242882	-	650	243420:243142,	WATQLLPSR(32.87),TSVLNDALNAINNAEK(73.45),
137957	77_S1	gw1.1.2125.1	0	53.16	2	130	scaffold_1	243554	242885	-	649	243420:243142,	WATQLLPSR(32.87),TSVLNDALNAINNAEK(73.45),
35442	77_S1	fgenesh1_pg.C_scaffold_1000084	0	53.16	2	131	scaffold_1	243554	242882	-	650	243420:243142,	WATQLLPSR(32.87),TSVLNDALNAINNAEK(73.45),
171730	77_S1	e_gw1.1.2125.1	0	53.16	2	131	scaffold_1	243554	242882	-	650	243420:243142,	WATQLLPSR(32.87),TSVLNDALNAINNAEK(73.45),
138008	77_S1	gw1.1.2136.1	0	53.16	2	130	scaffold_1	243554	242885	-	649	243420:243142,	WATQLLPSR(32.87),TSVLNDALNAINNAEK(73.45),
143801	745_S2	gw1.2.2652.1	1	61.28	2	100	scaffold_2	3344838	3344295	-	451	3344775:3344711,3344668:3344603,3344501:3344390,	TVNPNTSLIK(32.48),IDGVESTEAANFYLGK(90.08),
138274	745_S2	gw1.2.2109.1	0	61.28	2	100	scaffold_2	3344838	3344295	-	451	3344775:3344711,3344668:3344603,3344501:3344390,	TVNPNTSLIK(32.48),IDGVESTEAANFYLGK(90.08),
208354	742_S3	estExt_GeneWisePlus.C_32077	1	30.29	2	348	scaffold_3	3203191	3202082	-	1752	3202726:3202662,	TVALVHDVSR(36.91),QVDSFVSATTGK(23.67),
198845	742_S3	estExt_Genewise1.C_32076	0	30.29	2	348	scaffold_3	3203191	3202082	-	1752	3202726:3202662,	TVALVHDVSR(36.91),QVDSFVSATTGK(23.67),
141700	742_S3	gw1.3.2230.1	0	30.29	2	354	scaffold_3	3203303	3202100	-	1753	3203272:3203197,3202726:3202662,	TVALVHDVSR(36.91),QVDSFVSATTGK(23.67),
38542	742_S3	fgenesh1_pg.C_scaffold_3000890	0	30.29	2	310	scaffold_3	3203191	3202082	-	1528	3202726:3202662,3202612:3202499,	TVALVHDVSR(36.91),QVDSFVSATTGK(23.67),
208352	742_S3	estExt_GeneWisePlus.C_32075	0	30.29	2	348	scaffold_3	3203191	3202082	-	1752	3202726:3202662,	TVALVHDVSR(36.91),QVDSFVSATTGK(23.67),
52791	742_S3	estExt_fgenesh1_pg.C_30872	0	30.29	2	310	scaffold_3	3203191	3202082	-	1528	3202726:3202662,3202612:3202499,	TVALVHDVSR(36.91),QVDSFVSATTGK(23.67),
47679	742_S3	fgenesh1_pm.C_scaffold_3000472	0	30.29	2	310	scaffold_3	3203191	3202082	-	1528	3202726:3202662,3202612:3202499,	TVALVHDVSR(36.91),QVDSFVSATTGK(23.67),
55866	742_S3	estExt_fgenesh1_pm.C_30457	0	30.29	2	310	scaffold_3	3203191	3202082	-	1528	3202726:3202662,3202612:3202499,	TVALVHDVSR(36.91),QVDSFVSATTGK(23.67),
198844	742_S3	estExt_Genewise1.C_32075	0	30.29	2	348	scaffold_3	3203191	3202082	-	1752	3202726:3202662,	TVALVHDVSR(36.91),QVDSFVSATTGK(23.67),
198846	742_S3	estExt_Genewise1.C_32077	0	30.29	2	348	scaffold_3	3203191	3202082	-	1752	3202726:3202662,	TVALVHDVSR(36.91),QVDSFVSATTGK(23.67),
208353	742_S3	estExt_GeneWisePlus.C_32076	0	30.29	2	348	scaffold_3	3203191	3202082	-	1752	3202726:3202662,	TVALVHDVSR(36.91),QVDSFVSATTGK(23.67),
124878	742_S3	gw1.3.657.1	0	30.29	2	361	scaffold_3	3203309	3202085	-	1787	3203272:3203197,3202726:3202662,	TVALVHDVSR(36.91),QVDSFVSATTGK(23.67),
52413	717_S2	estExt_fgenesh1_pg.C_20818	0	29.095	2	395	scaffold_2	3255094	3253524	-	1896	3255053:3254853,3254777:3254712,3254642:3254585,3254225:3254166,	VLIATDLLAR(18.87),AGPQVVVGTPGR(39.32),
207300	717_S2	estExt_GeneWisePlus.C_22089	0	29.095	2	444	scaffold_2	3255094	3253377	-	2144	3255053:3254853,3254777:3254712,3254642:3254585,3254225:3254166,	VLIATDLLAR(18.87),AGPQVVVGTPGR(39.32),
134021	717_S2	gw1.2.1667.1	0	29.095	2	382	scaffold_2	3254854	3253524	-	1852	3254777:3254712,3254642:3254585,3254225:3254166,	VLIATDLLAR(18.87),AGPQVVVGTPGR(39.32),
197800	717_S2	estExt_Genewise1.C_22091	0	29.095	2	395	scaffold_2	3255094	3253524	-	1896	3255053:3254853,3254777:3254712,3254642:3254585,3254225:3254166,	VLIATDLLAR(18.87),AGPQVVVGTPGR(39.32),
207302	717_S2	estExt_GeneWisePlus.C_22091	0	29.095	2	444	scaffold_2	3255094	3253377	-	2144	3255053:3254853,3254777:3254712,3254642:3254585,3254225:3254166,	VLIATDLLAR(18.87),AGPQVVVGTPGR(39.32),
124115	717_S2	gw1.2.621.1	0	29.095	2	401	scaffold_2	3254911	3253524	-	1945	3254777:3254712,3254642:3254585,3254225:3254166,	VLIATDLLAR(18.87),AGPQVVVGTPGR(39.32),
124235	717_S2	gw1.2.639.1	0	29.095	2	398	scaffold_2	3255094	3253515	-	1911	3255053:3254853,3254777:3254712,3254642:3254585,3254225:3254166,	VLIATDLLAR(18.87),AGPQVVVGTPGR(39.32),
207301	717_S2	estExt_GeneWisePlus.C_22090	0	29.095	2	444	scaffold_2	3255094	3253377	-	2144	3255053:3254853,3254777:3254712,3254642:3254585,3254225:3254166,	VLIATDLLAR(18.87),AGPQVVVGTPGR(39.32),
197798	717_S2	estExt_Genewise1.C_22089	0	29.095	2	398	scaffold_2	3255094	3253515	-	1911	3255053:3254853,3254777:3254712,3254642:3254585,3254225:3254166,	VLIATDLLAR(18.87),AGPQVVVGTPGR(39.32),
197799	717_S2	estExt_Genewise1.C_22090	0	29.095	2	395	scaffold_2	3255094	3253524	-	1896	3255053:3254853,3254777:3254712,3254642:3254585,3254225:3254166,	VLIATDLLAR(18.87),AGPQVVVGTPGR(39.32),
174107	717_S2	e_gw1.2.639.1	0	29.095	2	444	scaffold_2	3255094	3253377	-	2144	3255053:3254853,3254777:3254712,3254642:3254585,3254225:3254166,	VLIATDLLAR(18.87),AGPQVVVGTPGR(39.32),
37406	717_S2	fgenesh1_pg.C_scaffold_2000835	0	29.095	2	395	scaffold_2	3255094	3253524	-	1896	3255053:3254853,3254777:3254712,3254642:3254585,3254225:3254166,	VLIATDLLAR(18.87),AGPQVVVGTPGR(39.32),
172591	702_S1	e_gw1.1.1846.1	1	26.805	2	364	scaffold_1	2792394	2791100	-	1859	2792338:2792284,2792241:2792144,2791219:2791171,	EAITEAVETMVR(33.61),VTIQGNADPGVLYGGR(20.00),
124823	702_S1	gw1.1.657.1	0	26.805	2	362	scaffold_1	2792394	2791106	-	1854	2792338:2792284,2792241:2792144,2791219:2791171,	EAITEAVETMVR(33.61),VTIQGNADPGVLYGGR(20.00),
135498	702_S1	gw1.1.1846.1	0	26.805	2	362	scaffold_1	2792394	2791106	-	1854	2792338:2792284,2792241:2792144,2791219:2791171,	EAITEAVETMVR(33.61),VTIQGNADPGVLYGGR(20.00),
36192	702_S1	fgenesh1_pg.C_scaffold_1000834	0	26.805	2	364	scaffold_1	2792394	2791100	-	1859	2792338:2792284,2792241:2792144,2791219:2791171,	EAITEAVETMVR(33.61),VTIQGNADPGVLYGGR(20.00),
170332	702_S1	e_gw1.1.657.1	0	26.805	2	364	scaffold_1	2792394	2791100	-	1859	2792338:2792284,2792241:2792144,2791219:2791171,	EAITEAVETMVR(33.61),VTIQGNADPGVLYGGR(20.00),
46702	702_S1	fgenesh1_pm.C_scaffold_1000463	0	26.805	2	364	scaffold_1	2792394	2791100	-	1859	2792338:2792284,2792241:2792144,2791219:2791171,	EAITEAVETMVR(33.61),VTIQGNADPGVLYGGR(20.00),
134725	702_S1	gw1.1.1758.1	0	26.805	2	374	scaffold_1	2792385	2791106	-	1870	2792338:2792284,2792241:2792144,	EAITEAVETMVR(33.61),VTIQGNADPGVLYGGR(20.00),
206129	702_S1	estExt_GeneWisePlus.C_11962	0	26.805	2	351	scaffold_1	2792394	2791188	-	1822	2792338:2792284,2792241:2792144,	EAITEAVETMVR(33.61),VTIQGNADPGVLYGGR(20.00),
208283	685_S3	estExt_GeneWisePlus.C_31939	1	68.175	2	388	scaffold_3	2966477	2967912	+	1920	2966555:2966618,2966677:2966811,2966840:2966911,	TSDELVQIIR(73.60),FVIGGPQGDAGLTGR(62.75),
198775	685_S3	estExt_Genewise1.C_31939	0	68.175	2	388	scaffold_3	2966477	2967912	+	1920	2966555:2966618,2966677:2966811,2966840:2966911,	TSDELVQIIR(73.60),FVIGGPQGDAGLTGR(62.75),
177899	685_S3	e_gw1.3.2203.1	0	68.175	2	387	scaffold_3	2966477	2967909	+	1919	2966555:2966618,2966677:2966811,2966840:2966911,	TSDELVQIIR(73.60),FVIGGPQGDAGLTGR(62.75),
208282	685_S3	estExt_GeneWisePlus.C_31938	0	68.175	2	388	scaffold_3	2966477	2967912	+	1920	2966555:2966618,2966677:2966811,2966840:2966911,	TSDELVQIIR(73.60),FVIGGPQGDAGLTGR(62.75),
141408	685_S3	gw1.3.2203.1	0	68.175	2	382	scaffold_3	2966492	2967909	+	1896	2966555:2966618,2966677:2966811,2966840:2966911,	TSDELVQIIR(73.60),FVIGGPQGDAGLTGR(62.75),
177063	685_S3	e_gw1.3.1601.1	0	68.175	2	387	scaffold_3	2966477	2967909	+	1919	2966555:2966618,2966677:2966811,2966840:2966911,	TSDELVQIIR(73.60),FVIGGPQGDAGLTGR(62.75),
198774	685_S3	estExt_Genewise1.C_31938	0	68.175	2	388	scaffold_3	2966477	2967912	+	1920	2966555:2966618,2966677:2966811,2966840:2966911,	TSDELVQIIR(73.60),FVIGGPQGDAGLTGR(62.75),
134567	685_S3	gw1.3.1601.1	0	68.175	2	387	scaffold_3	2966477	2967909	+	1919	2966555:2966618,2966677:2966811,2966840:2966911,	TSDELVQIIR(73.60),FVIGGPQGDAGLTGR(62.75),
47640	685_S3	fgenesh1_pm.C_scaffold_3000433	0	68.175	2	388	scaffold_3	2966477	2967912	+	1920	2966555:2966618,2966677:2966811,2966840:2966911,	TSDELVQIIR(73.60),FVIGGPQGDAGLTGR(62.75),
177991	685_S3	e_gw1.3.634.1	0	68.175	2	387	scaffold_3	2966477	2967909	+	1919	2966555:2966618,2966677:2966811,2966840:2966911,	TSDELVQIIR(73.60),FVIGGPQGDAGLTGR(62.75),
55848	685_S3	estExt_fgenesh1_pm.C_30421	0	68.175	2	388	scaffold_3	2966477	2967912	+	1920	2966555:2966618,2966677:2966811,2966840:2966911,	TSDELVQIIR(73.60),FVIGGPQGDAGLTGR(62.75),
52766	685_S3	estExt_fgenesh1_pg.C_30813	0	68.175	2	388	scaffold_3	2966477	2967912	+	1920	2966555:2966618,2966677:2966811,2966840:2966911,	TSDELVQIIR(73.60),FVIGGPQGDAGLTGR(62.75),
124571	685_S3	gw1.3.634.1	0	68.175	2	387	scaffold_3	2966477	2967909	+	1919	2966555:2966618,2966677:2966811,2966840:2966911,	TSDELVQIIR(73.60),FVIGGPQGDAGLTGR(62.75),
198776	685_S3	estExt_Genewise1.C_31940	0	68.175	2	388	scaffold_3	2966477	2967912	+	1920	2966555:2966618,2966677:2966811,2966840:2966911,	TSDELVQIIR(73.60),FVIGGPQGDAGLTGR(62.75),
208284	685_S3	estExt_GeneWisePlus.C_31940	0	68.175	2	388	scaffold_3	2966477	2967912	+	1920	2966555:2966618,2966677:2966811,2966840:2966911,	TSDELVQIIR(73.60),FVIGGPQGDAGLTGR(62.75),
38480	685_S3	fgenesh1_pg.C_scaffold_3000828	0	68.175	2	388	scaffold_3	2966477	2967912	+	1920	2966555:2966618,2966677:2966811,2966840:2966911,	TSDELVQIIR(73.60),FVIGGPQGDAGLTGR(62.75),
199691	668_S4	estExt_Genewise1.C_41947	0	40.375	2	162	scaffold_4	2923225	2922621	-	782	2923171:2923106,2923016:2922965,	AGLAFPVGR(25.79),SSKAGLAFPVGR(54.96),
126862	668_S4	gw1.4.650.1	0	40.375	2	132	scaffold_4	2923225	2922711	-	616	2923171:2923106,2923016:2922965,	AGLAFPVGR(25.79),SSKAGLAFPVGR(54.96),
209208	668_S4	estExt_GeneWisePlus.C_41947	0	40.375	2	162	scaffold_4	2923225	2922621	-	782	2923171:2923106,2923016:2922965,	AGLAFPVGR(25.79),SSKAGLAFPVGR(54.96),
196583	665_S1	estExt_Genewise1.C_11858	1	62.905	2	161	scaffold_1	2500167	2499558	-	754	2500134:2500069,2499947:2499882,	SIPLDEIIEIAR(35.18),VTGGEVGAQSALAPK(90.63),
206071	665_S1	estExt_GeneWisePlus.C_11857	0	62.905	2	176	scaffold_1	2500167	2499513	-	828	2500134:2500069,2499947:2499882,	SIPLDEIIEIAR(35.18),VTGGEVGAQSALAPK(90.63),
206072	665_S1	estExt_GeneWisePlus.C_11858	0	62.905	2	176	scaffold_1	2500167	2499513	-	828	2500134:2500069,2499947:2499882,	SIPLDEIIEIAR(35.18),VTGGEVGAQSALAPK(90.63),
36154	665_S1	fgenesh1_pg.C_scaffold_1000796	0	62.905	2	189	scaffold_1	2500167	2499067	-	869	2500134:2500069,2499947:2499882,2499556:2499150,	SIPLDEIIEIAR(35.18),VTGGEVGAQSALAPK(90.63),
127843	665_S1	gw1.1.1004.1	0	62.905	2	159	scaffold_1	2500167	2499558	-	754	2500134:2500069,2499947:2499882,	SIPLDEIIEIAR(35.18),VTGGEVGAQSALAPK(90.63),
196581	665_S1	estExt_Genewise1.C_11856	0	62.905	2	196	scaffold_1	2500167	2499067	-	895	2500134:2500069,2499947:2499882,2499552:2499167,	SIPLDEIIEIAR(35.18),VTGGEVGAQSALAPK(90.63),
196582	665_S1	estExt_Genewise1.C_11857	0	62.905	2	161	scaffold_1	2500167	2499558	-	754	2500134:2500069,2499947:2499882,	SIPLDEIIEIAR(35.18),VTGGEVGAQSALAPK(90.63),
51963	665_S1	estExt_fgenesh1_pg.C_10782	0	62.905	2	189	scaffold_1	2500167	2499067	-	869	2500134:2500069,2499947:2499882,2499556:2499150,	SIPLDEIIEIAR(35.18),VTGGEVGAQSALAPK(90.63),
144015	665_S1	gw1.1.2793.1	0	62.905	2	159	scaffold_1	2500167	2499558	-	754	2500134:2500069,2499947:2499882,	SIPLDEIIEIAR(35.18),VTGGEVGAQSALAPK(90.63),
55421	665_S1	estExt_fgenesh1_pm.C_10427	0	62.905	2	189	scaffold_1	2500167	2499067	-	869	2500134:2500069,2499947:2499882,2499556:2499150,	SIPLDEIIEIAR(35.18),VTGGEVGAQSALAPK(90.63),
137349	665_S1	gw1.1.2067.1	0	62.905	2	193	scaffold_1	2500167	2499070	-	894	2500134:2500069,2499947:2499882,2499552:2499167,	SIPLDEIIEIAR(35.18),VTGGEVGAQSALAPK(90.63),
206070	665_S1	estExt_GeneWisePlus.C_11856	0	62.905	2	196	scaffold_1	2500167	2499067	-	895	2500134:2500069,2499947:2499882,2499552:2499167,	SIPLDEIIEIAR(35.18),VTGGEVGAQSALAPK(90.63),
46675	665_S1	fgenesh1_pm.C_scaffold_1000436	0	62.905	2	189	scaffold_1	2500167	2499067	-	869	2500134:2500069,2499947:2499882,2499556:2499150,	SIPLDEIIEIAR(35.18),VTGGEVGAQSALAPK(90.63),
208263	656_S3	estExt_GeneWisePlus.C_31847	1	32.695	2	437	scaffold_3	2864907	2863135	-	2115	2864882:2864797,2864770:2864646,2864603:2864529,2864473:2864410,2863953:2863884,2863548:2863496,	EVEDQMR(35.95),AVLVDLEPGTMDAVR(29.44),
133346	656_S3	gw1.3.1498.1	0	32.695	2	432	scaffold_3	2864907	2863138	-	2110	2864882:2864797,2864766:2864642,2864603:2864529,2864473:2864410,2863953:2863884,2863548:2863496,	EVEDQMR(35.95),AVLVDLEPGTMDAVR(29.44),
47621	656_S3	fgenesh1_pm.C_scaffold_3000414	0	32.695	2	448	scaffold_3	2864907	2863048	-	2147	2864882:2864797,2864770:2864646,2864603:2864529,2864473:2864410,2863953:2863884,2863548:2863496,2863135:2863082,	EVEDQMR(35.95),AVLVDLEPGTMDAVR(29.44),
140920	656_S3	gw1.3.2171.1	0	32.695	2	432	scaffold_3	2864907	2863138	-	2110	2864882:2864797,2864766:2864642,2864603:2864529,2864473:2864410,2863953:2863884,2863548:2863496,	EVEDQMR(35.95),AVLVDLEPGTMDAVR(29.44),
208262	656_S3	estExt_GeneWisePlus.C_31846	0	32.695	2	437	scaffold_3	2864907	2863135	-	2115	2864882:2864797,2864770:2864646,2864603:2864529,2864473:2864410,2863953:2863884,2863548:2863496,	EVEDQMR(35.95),AVLVDLEPGTMDAVR(29.44),
198753	656_S3	estExt_Genewise1.C_31845	0	32.695	2	436	scaffold_3	2864907	2863138	-	2114	2864882:2864797,2864770:2864646,2864603:2864529,2864473:2864410,2863953:2863884,2863548:2863496,	EVEDQMR(35.95),AVLVDLEPGTMDAVR(29.44),
38445	656_S3	fgenesh1_pg.C_scaffold_3000793	0	32.695	2	448	scaffold_3	2864907	2863048	-	2147	2864882:2864797,2864770:2864646,2864603:2864529,2864473:2864410,2863953:2863884,2863548:2863496,2863135:2863082,	EVEDQMR(35.95),AVLVDLEPGTMDAVR(29.44),
55842	656_S3	estExt_fgenesh1_pm.C_30404	0	32.695	2	448	scaffold_3	2864907	2863048	-	2147	2864882:2864797,2864770:2864646,2864603:2864529,2864473:2864410,2863953:2863884,2863548:2863496,2863135:2863082,	EVEDQMR(35.95),AVLVDLEPGTMDAVR(29.44),
52759	656_S3	estExt_fgenesh1_pg.C_30780	0	32.695	2	448	scaffold_3	2864907	2863048	-	2147	2864882:2864797,2864770:2864646,2864603:2864529,2864473:2864410,2863953:2863884,2863548:2863496,2863135:2863082,	EVEDQMR(35.95),AVLVDLEPGTMDAVR(29.44),
208261	656_S3	estExt_GeneWisePlus.C_31845	0	32.695	2	437	scaffold_3	2864907	2863135	-	2115	2864882:2864797,2864770:2864646,2864603:2864529,2864473:2864410,2863953:2863884,2863548:2863496,	EVEDQMR(35.95),AVLVDLEPGTMDAVR(29.44),
123360	656_S3	gw1.3.510.1	0	32.695	2	432	scaffold_3	2864907	2863138	-	2110	2864882:2864797,2864766:2864642,2864603:2864529,2864473:2864410,2863953:2863884,2863548:2863496,	EVEDQMR(35.95),AVLVDLEPGTMDAVR(29.44),
198754	656_S3	estExt_Genewise1.C_31846	0	32.695	2	436	scaffold_3	2864907	2863138	-	2114	2864882:2864797,2864770:2864646,2864603:2864529,2864473:2864410,2863953:2863884,2863548:2863496,	EVEDQMR(35.95),AVLVDLEPGTMDAVR(29.44),
198755	656_S3	estExt_Genewise1.C_31847	0	32.695	2	436	scaffold_3	2864907	2863138	-	2114	2864882:2864797,2864770:2864646,2864603:2864529,2864473:2864410,2863953:2863884,2863548:2863496,	EVEDQMR(35.95),AVLVDLEPGTMDAVR(29.44),
210433	65_S7	estExt_GeneWisePlus.C_70158	1	38.67	2	554	scaffold_7	245959	244240	-	2849	245458:245402,	TFTTAETTTNANTAK(34.43),NTVDNSEVLFDFSK(42.91),
53562	65_S7	estExt_fgenesh1_pg.C_70079	0	38.67	2	554	scaffold_7	245959	244240	-	2849	245458:245402,	TFTTAETTTNANTAK(34.43),NTVDNSEVLFDFSK(42.91),
131916	65_S7	gw1.7.612.1	0	38.67	2	553	scaffold_7	245959	244243	-	2848	245458:245402,	TFTTAETTTNANTAK(34.43),NTVDNSEVLFDFSK(42.91),
210434	65_S7	estExt_GeneWisePlus.C_70159	0	38.67	2	554	scaffold_7	245959	244240	-	2849	245458:245402,	TFTTAETTTNANTAK(34.43),NTVDNSEVLFDFSK(42.91),
183374	65_S7	e_gw1.7.129.1	0	38.67	2	554	scaffold_7	245959	244240	-	2849	245458:245402,	TFTTAETTTNANTAK(34.43),NTVDNSEVLFDFSK(42.91),
183180	65_S7	e_gw1.7.997.1	0	38.67	2	554	scaffold_7	245959	244240	-	2849	245458:245402,	TFTTAETTTNANTAK(34.43),NTVDNSEVLFDFSK(42.91),
56393	65_S7	estExt_fgenesh1_pm.C_70027	0	38.67	2	554	scaffold_7	245959	244240	-	2849	245458:245402,	TFTTAETTTNANTAK(34.43),NTVDNSEVLFDFSK(42.91),
48928	65_S7	fgenesh1_pm.C_scaffold_7000027	0	38.67	2	554	scaffold_7	245959	244240	-	2849	245458:245402,	TFTTAETTTNANTAK(34.43),NTVDNSEVLFDFSK(42.91),
200906	65_S7	estExt_Genewise1.C_70157	0	38.67	2	554	scaffold_7	245959	244240	-	2849	245458:245402,	TFTTAETTTNANTAK(34.43),NTVDNSEVLFDFSK(42.91),
140142	65_S7	gw1.7.997.1	0	38.67	2	553	scaffold_7	245959	244243	-	2848	245458:245402,	TFTTAETTTNANTAK(34.43),NTVDNSEVLFDFSK(42.91),
121836	65_S7	gw1.7.129.1	0	38.67	2	553	scaffold_7	245959	244243	-	2848	245458:245402,	TFTTAETTTNANTAK(34.43),NTVDNSEVLFDFSK(42.91),
200908	65_S7	estExt_Genewise1.C_70159	0	38.67	2	554	scaffold_7	245959	244240	-	2849	245458:245402,	TFTTAETTTNANTAK(34.43),NTVDNSEVLFDFSK(42.91),
200907	65_S7	estExt_Genewise1.C_70158	0	38.67	2	554	scaffold_7	245959	244240	-	2849	245458:245402,	TFTTAETTTNANTAK(34.43),NTVDNSEVLFDFSK(42.91),
40974	65_S7	fgenesh1_pg.C_scaffold_7000079	0	38.67	2	554	scaffold_7	245959	244240	-	2849	245458:245402,	TFTTAETTTNANTAK(34.43),NTVDNSEVLFDFSK(42.91),
183205	65_S7	e_gw1.7.612.1	0	38.67	2	554	scaffold_7	245959	244240	-	2849	245458:245402,	TFTTAETTTNANTAK(34.43),NTVDNSEVLFDFSK(42.91),
210432	65_S7	estExt_GeneWisePlus.C_70157	0	38.67	2	554	scaffold_7	245959	244240	-	2849	245458:245402,	TFTTAETTTNANTAK(34.43),NTVDNSEVLFDFSK(42.91),
127922	607_S2	gw1.2.996.1	0	33.885	2	116	scaffold_2	2816905	2817667	+	526	2816977:2817148,2817195:2817354,2817473:2817554,	VNDYPTAVR(29.83),EFDGVQDVFELQR(37.94),
172924	607_S2	e_gw1.2.990.1	0	33.885	2	157	scaffold_2	2816782	2817667	+	725	2816977:2817148,2817195:2817354,2817473:2817554,	VNDYPTAVR(29.83),EFDGVQDVFELQR(37.94),
137977	607_S2	gw1.2.2075.1	0	33.885	2	157	scaffold_2	2816782	2817667	+	725	2816977:2817148,2817195:2817354,2817473:2817554,	VNDYPTAVR(29.83),EFDGVQDVFELQR(37.94),
174142	607_S2	e_gw1.2.2075.1	0	33.885	2	157	scaffold_2	2816782	2817667	+	725	2816977:2817148,2817195:2817354,2817473:2817554,	VNDYPTAVR(29.83),EFDGVQDVFELQR(37.94),
127891	607_S2	gw1.2.990.1	0	33.885	2	157	scaffold_2	2816782	2817667	+	725	2816977:2817148,2817195:2817354,2817473:2817554,	VNDYPTAVR(29.83),EFDGVQDVFELQR(37.94),
174651	607_S2	e_gw1.2.996.1	0	33.885	2	157	scaffold_2	2816782	2817667	+	725	2816977:2817148,2817195:2817354,2817473:2817554,	VNDYPTAVR(29.83),EFDGVQDVFELQR(37.94),
205050	6_S19	estExt_Genewise1.C_190018	1	32.265	2	140	scaffold_19	25514	26039	+	653	25558:25607,25690:25744,	SVAQELEVR(13.82),VIEVDNPVIFK(50.71),
205052	6_S19	estExt_Genewise1.C_190020	0	32.265	2	140	scaffold_19	25514	26039	+	653	25558:25607,25690:25744,	SVAQELEVR(13.82),VIEVDNPVIFK(50.71),
214626	6_S19	estExt_GeneWisePlus.C_190018	0	32.265	2	140	scaffold_19	25514	26039	+	653	25558:25607,25690:25744,	SVAQELEVR(13.82),VIEVDNPVIFK(50.71),
205051	6_S19	estExt_Genewise1.C_190019	0	32.265	2	140	scaffold_19	25514	26039	+	653	25558:25607,25690:25744,	SVAQELEVR(13.82),VIEVDNPVIFK(50.71),
55107	6_S19	estExt_fgenesh1_pg.C_190007	0	32.265	2	140	scaffold_19	25514	26039	+	653	25558:25607,25690:25744,	SVAQELEVR(13.82),VIEVDNPVIFK(50.71),
214628	6_S19	estExt_GeneWisePlus.C_190020	0	32.265	2	140	scaffold_19	25514	26039	+	653	25558:25607,25690:25744,	SVAQELEVR(13.82),VIEVDNPVIFK(50.71),
128316	6_S19	gw1.19.197.1	0	32.265	2	108	scaffold_19	25657	26036	+	525	25690:25744,	SVAQELEVR(13.82),VIEVDNPVIFK(50.71),
45638	6_S19	fgenesh1_pg.C_scaffold_19000007	0	32.265	2	140	scaffold_19	25514	26039	+	653	25558:25607,25690:25744,	SVAQELEVR(13.82),VIEVDNPVIFK(50.71),
194223	6_S19	e_gw1.19.197.1	0	32.265	2	108	scaffold_19	25657	26036	+	525	25690:25744,	SVAQELEVR(13.82),VIEVDNPVIFK(50.71),
214627	6_S19	estExt_GeneWisePlus.C_190019	0	32.265	2	140	scaffold_19	25514	26039	+	653	25558:25607,25690:25744,	SVAQELEVR(13.82),VIEVDNPVIFK(50.71),
209315	59_S5	estExt_GeneWisePlus.C_50182	1	26.745	2	405	scaffold_5	219970	218545	-	2051	219849:219772,219637:219568,219112:219051,	SSALTEYYKR(32.53),QMYYDMVSMR(20.96),
56126	59_S5	estExt_fgenesh1_pm.C_50044	0	26.745	2	405	scaffold_5	219970	218545	-	2051	219849:219772,219637:219568,219112:219051,	SSALTEYYKR(32.53),QMYYDMVSMR(20.96),
199798	59_S5	estExt_Genewise1.C_50182	0	26.745	2	405	scaffold_5	219970	218545	-	2051	219849:219772,219637:219568,219112:219051,	SSALTEYYKR(32.53),QMYYDMVSMR(20.96),
199799	59_S5	estExt_Genewise1.C_50183	0	26.745	2	405	scaffold_5	219970	218545	-	2051	219849:219772,219637:219568,219112:219051,	SSALTEYYKR(32.53),QMYYDMVSMR(20.96),
134033	59_S5	gw1.5.1077.1	0	26.745	2	394	scaffold_5	219940	218548	-	2004	219849:219772,219637:219568,219112:219051,	SSALTEYYKR(32.53),QMYYDMVSMR(20.96),
53149	59_S5	estExt_fgenesh1_pg.C_50072	0	26.745	2	405	scaffold_5	219970	218545	-	2051	219849:219772,219637:219568,219112:219051,	SSALTEYYKR(32.53),QMYYDMVSMR(20.96),
209314	59_S5	estExt_GeneWisePlus.C_50181	0	26.745	2	405	scaffold_5	219970	218545	-	2051	219849:219772,219637:219568,219112:219051,	SSALTEYYKR(32.53),QMYYDMVSMR(20.96),
134254	59_S5	gw1.5.1096.1	0	26.745	2	404	scaffold_5	219970	218548	-	2050	219849:219772,219637:219568,219112:219051,	SSALTEYYKR(32.53),QMYYDMVSMR(20.96),
180573	59_S5	e_gw1.5.418.1	0	26.745	2	377	scaffold_5	219808	218545	-	1935	219637:219568,219112:219051,	SSALTEYYKR(32.53),QMYYDMVSMR(20.96),
48252	59_S5	fgenesh1_pm.C_scaffold_5000045	0	26.745	2	405	scaffold_5	219970	218545	-	2051	219849:219772,219637:219568,219112:219051,	SSALTEYYKR(32.53),QMYYDMVSMR(20.96),
124813	59_S5	gw1.5.418.1	0	26.745	2	366	scaffold_5	219778	218548	-	1888	219637:219568,219112:219051,	SSALTEYYKR(32.53),QMYYDMVSMR(20.96),
209316	59_S5	estExt_GeneWisePlus.C_50183	0	26.745	2	405	scaffold_5	219970	218545	-	2051	219849:219772,219637:219568,219112:219051,	SSALTEYYKR(32.53),QMYYDMVSMR(20.96),
181294	59_S5	e_gw1.5.1096.1	0	26.745	2	405	scaffold_5	219970	218545	-	2051	219849:219772,219637:219568,219112:219051,	SSALTEYYKR(32.53),QMYYDMVSMR(20.96),
199797	59_S5	estExt_Genewise1.C_50181	0	26.745	2	405	scaffold_5	219970	218545	-	2051	219849:219772,219637:219568,219112:219051,	SSALTEYYKR(32.53),QMYYDMVSMR(20.96),
180165	59_S5	e_gw1.5.1077.1	0	26.745	2	405	scaffold_5	219970	218545	-	2051	219849:219772,219637:219568,219112:219051,	SSALTEYYKR(32.53),QMYYDMVSMR(20.96),
39632	59_S5	fgenesh1_pg.C_scaffold_5000073	0	26.745	2	405	scaffold_5	219970	218545	-	2051	219849:219772,219637:219568,219112:219051,	SSALTEYYKR(32.53),QMYYDMVSMR(20.96),
205921	549_S1	estExt_GeneWisePlus.C_11549	1	45.735	2	136	scaffold_1	2050562	2051061	+	675	2050802:2050892,	TLTIPPELGYGDR(23.28),LASDGSEFDASYNR(68.19),
196434	549_S1	estExt_Genewise1.C_11549	0	45.735	2	136	scaffold_1	2050562	2051061	+	675	2050802:2050892,	TLTIPPELGYGDR(23.28),LASDGSEFDASYNR(68.19),
205922	549_S1	estExt_GeneWisePlus.C_11550	0	45.735	2	136	scaffold_1	2050562	2051061	+	675	2050802:2050892,	TLTIPPELGYGDR(23.28),LASDGSEFDASYNR(68.19),
205923	549_S1	estExt_GeneWisePlus.C_11551	0	45.735	2	136	scaffold_1	2050562	2051061	+	675	2050802:2050892,	TLTIPPELGYGDR(23.28),LASDGSEFDASYNR(68.19),
196435	549_S1	estExt_Genewise1.C_11550	0	45.735	2	136	scaffold_1	2050562	2051061	+	675	2050802:2050892,	TLTIPPELGYGDR(23.28),LASDGSEFDASYNR(68.19),
128429	549_S1	gw1.1.1064.1	0	45.735	2	135	scaffold_1	2050562	2051058	+	674	2050802:2050892,	TLTIPPELGYGDR(23.28),LASDGSEFDASYNR(68.19),
196436	549_S1	estExt_Genewise1.C_11551	0	45.735	2	136	scaffold_1	2050562	2051061	+	675	2050802:2050892,	TLTIPPELGYGDR(23.28),LASDGSEFDASYNR(68.19),
51909	549_S1	estExt_fgenesh1_pg.C_10651	0	45.735	2	136	scaffold_1	2050562	2051061	+	675	2050802:2050892,	TLTIPPELGYGDR(23.28),LASDGSEFDASYNR(68.19),
137463	549_S1	gw1.1.2078.1	0	45.735	2	134	scaffold_1	2050562	2051055	+	670	2050802:2050892,	TLTIPPELGYGDR(23.28),LASDGSEFDASYNR(68.19),
36020	549_S1	fgenesh1_pg.C_scaffold_1000662	0	45.735	2	136	scaffold_1	2050562	2051061	+	675	2050802:2050892,	TLTIPPELGYGDR(23.28),LASDGSEFDASYNR(68.19),
138139	549_S1	gw1.1.2144.1	0	45.735	2	135	scaffold_1	2050562	2051058	+	674	2050802:2050892,	TLTIPPELGYGDR(23.28),LASDGSEFDASYNR(68.19),
170285	549_S1	e_gw1.1.2078.1	0	45.735	2	134	scaffold_1	2050562	2051055	+	670	2050802:2050892,	TLTIPPELGYGDR(23.28),LASDGSEFDASYNR(68.19),
[truncated: 873 more rows]

## Sheet: Peptide Centric Data
Peptide Sequence	Cluster	Ion Score	Strand	Genomic Scaffold	Genomic Start	Genomic End	Introns Spanned	APS Models Containing Peptide
LAESYQNMQK	99_S9	38.32	-	scaffold_9	424552	424522		201937,201936,201938,127673,49557,42159,211469,211470,211468,143632,137767,186496,
VVAPWSSEDAK	973_S1	26.86	+	scaffold_1	3921263	3921296		206408,196915,36557,46883,196914,171599,172129,196913,206409,135033,124686,55510,52097,206410,141658,170320,
YGVDAEVINLR	973_S1	62.24	+	scaffold_1	3921590	3921623		206408,196915,36557,46883,196914,171599,172129,196913,206409,135033,124686,55510,52097,206410,141658,170320,
TGYVYGGIQSR	950_S1	37.68	-	scaffold_1	3857046	3857013		123772,171473,52086,206384,171342,36531,196889,206382,196887,123312,46869,171109,55502,196888,206383,123402,
TYDDSFSGQK	95_S9	35.69	-	scaffold_9	415095	415065		211463,186564,186493,211462,143581,185711,42155,137899,201932,53963,128035,201930,49554,201931,56674,211464,
SESLFLQR	95_S9	40.01	-	scaffold_9	414847	414823		211463,186564,186493,211462,143581,185711,42155,137899,201932,53963,128035,201930,49554,201931,56674,211464,
GIDLDQLLDLSSEQLR	87_S7	99.19	-	scaffold_7	342883	342622	342863:342650,	127841,40999,210469,48944,200944,210468,56404,200942,143729,53575,210470,200943,137712,
LIEASAVYSK	87_S15	31.36	+	scaffold_15	407553	407583		50869,44778,192376,138488,
IVGEYGLR	854_S2	35.71	-	scaffold_2	3738451	3738427		137544,47174,197946,55644,37566,127433,137498,207450,207449,197947,52464,207451,197948,
IGVLDESR	854_S2	56.22	-	scaffold_2	3738206	3738182		137544,47174,197946,55644,37566,127433,137498,207450,207449,197947,52464,207451,197948,
APNPTGFDINEFK	85_S16	43.83	-	scaffold_16	317922	317883		138290,50983,45057,192612,192850,192887,
NFKENGQIR	843_S2	14.38	+	scaffold_2	3739154	3739181		174768,137845,143737,127844,174521,207454,173755,207452,197949,207453,197951,52465,197950,
EAHLVEGTAAETITPIPYDTHI	843_S2	22.14	+	scaffold_2	3739698	3739764		174768,137845,143737,127844,174521,207454,173755,207452,197949,207453,197951,52465,197950,
VGDIVDIK	843_S2	36.4	+	scaffold_2	3739279	3739303		174768,137845,143737,127844,174521,207454,173755,207452,197949,207453,197951,52465,197950,
SSVGVLLYK	843_S2	44.27	+	scaffold_2	3739497	3739524		174768,137845,143737,127844,174521,207454,173755,207452,197949,207453,197951,52465,197950,
TGVVYNVTK	843_S2	46.82	+	scaffold_2	3739470	3739497		174768,137845,143737,127844,174521,207454,173755,207452,197949,207453,197951,52465,197950,
TLINNLIIGVTK	827_S3	48.97	-	scaffold_3	3483086	3483050		127763,52828,198959,177821,38640,137419,176054,55898,177278,208467,47742,208468,137415,198961,208469,198960,
TILGATNPLASAPGTIR	82_S11	67.41	+	scaffold_11	308678	308729		137694,212436,202888,202889,56894,54318,50056,43158,128218,212435,212437,143194,202890,
VEEFSNTYPNAK	811_S1	69.78	+	scaffold_1	3234407	3234443		206290,36315,206289,196797,52037,206291,196796,196795,55477,46780,
ASLESLVDPLISR	81_S7	35.98	-	scaffold_7	311779	311740		40991,210454,130799,210453,184055,200927,183701,210452,183514,48937,120614,200928,53569,56398,200926,120615,
SSPFGGASHAK	802_S3	36.32	-	scaffold_3	3407214	3407181		208440,208439,177390,55890,198932,176771,52819,128011,208441,198933,47721,143571,198931,176402,137864,38611,
VSGVGLLALWK	802_S3	53.29	-	scaffold_3	3406759	3406726		208440,208439,177390,55890,198932,176771,52819,128011,208441,198933,47721,143571,198931,176402,137864,38611,
VLIEPSVNSVR	79_S9	31.08	-	scaffold_9	306307	306274		128163,211425,201895,211423,143378,201894,211424,137841,201893,
LLQINNGTFVR	78_S8	14.56	-	scaffold_8	285612	285579		41540,56535,136811,210928,201401,49242,210929,201400,125976,210930,136794,201402,185629,53748,
EGNFYVADEPK	78_S8	25.31	-	scaffold_8	285773	285740		41540,56535,136811,210928,201401,49242,210929,201400,125976,210930,136794,201402,185629,53748,
VPLTDNQIIEENLGK	78_S8	65.83	-	scaffold_8	285453	285408		41540,56535,136811,210928,201401,49242,210929,201400,125976,210930,136794,201402,185629,53748,
LDKEYAGITGIPAFTK	78_S17	12.69	-	scaffold_17	299568	299520		204698,214270,123588,204700,204699,54988,57339,193351,193515,133684,193439,214268,45336,214269,51157,141252,
QISDVMK	78_S17	17.82	-	scaffold_17	299160	299139		204698,214270,123588,204700,204699,54988,57339,193351,193515,133684,193439,214268,45336,214269,51157,141252,
AAAELAYGADSAVLKEDR	78_S17	18.21	-	scaffold_17	299520	299466		204698,214270,123588,204700,204699,54988,57339,193351,193515,133684,193439,214268,45336,214269,51157,141252,
DDQGKPYVLPSVR	78_S17	18.9	-	scaffold_17	299637	299598		204698,214270,123588,204700,204699,54988,57339,193351,193515,133684,193439,214268,45336,214269,51157,141252,
EHSVYATK	78_S17	20.83	-	scaffold_17	298496	298472		204698,214270,123588,204700,204699,54988,57339,193351,193515,133684,193439,214268,45336,214269,51157,141252,
NMGLYGER	78_S17	28.17	-	scaffold_17	299007	298928	298997:298942,	214270,204700,204699,193351,133684,193439,214269,141252,
LVITQTISGTGALR	78_S17	28.66	-	scaffold_17	299466	299424		204698,214270,123588,204700,204699,54988,57339,193351,193515,133684,193439,214268,45336,214269,51157,141252,
DTIGLDFDGLLADIK	78_S17	28.72	-	scaffold_17	299289	299244		204698,214270,123588,204700,204699,54988,57339,193351,193515,133684,193439,214268,45336,214269,51157,141252,
ISVAGITSGNVKR	78_S17	32.71	-	scaffold_17	298469	298431		204698,214270,123588,204700,204699,54988,57339,193351,193515,133684,193439,214268,45336,214269,51157,141252,
IGGAFLQR	78_S17	39.65	-	scaffold_17	299424	299400		204698,214270,123588,204700,204699,54988,57339,193351,193515,133684,193439,214268,45336,214269,51157,141252,
LNEQWLGEVK	78_S17	50	-	scaffold_17	298782	298753		204698,214270,123588,204700,204699,54988,57339,193351,193515,133684,193439,214268,45336,214269,51157,141252,
IASTIMNDAK	78_S17	52.14	-	scaffold_17	298812	298783		204698,214270,123588,204700,204699,54988,57339,193351,193515,133684,193439,214268,45336,214269,51157,141252,
DAGLEVDKYR	78_S17	60.11	-	scaffold_17	299331	299301		204698,214270,123588,204700,204699,54988,57339,193351,193515,133684,193439,214268,45336,214269,51157,141252,
AAEDKVVATR	78_S17	69.97	-	scaffold_17	299598	299568		204698,214270,123588,204700,204699,54988,57339,193351,193515,133684,193439,214268,45336,214269,51157,141252,
TAALVQGAQDQGHFK	773_S2	37.27	-	scaffold_2	3431490	3431445		207385,173484,119480,175155,37466,197884,129903,119418,52439,197885,197883,207387,207386,175358,
SAVVQIDAAPFR	772_S1	58.5	-	scaffold_1	3078416	3078380		55465,206235,143239,52016,143409,170673,36263,172293,206236,196740,206234,46753,196741,143274,170402,196742,
WATQLLPSR	77_S1	32.87	-	scaffold_1	243011	242984		172436,128114,46272,172632,137957,35442,171730,138008,
TSVLNDALNAINNAEK	77_S1	73.45	-	scaffold_1	243546	243498		172436,128114,46272,172632,137957,35442,171730,138008,
AVDAIFQVVR	755_S3	18.44	-	scaffold_3	3238819	3238789		176858,198873,208381,208378,208382,198874,55872,52798,124280,176074,177017,38555,198870,134182,47690,131694,
STLFQAITK	755_S3	20.92	-	scaffold_3	3239062	3239035		176858,198873,208381,208378,208382,198874,55872,52798,124280,176074,177017,38555,198870,134182,47690,131694,
SSLGNPANFPYATIDPEEAR	755_S3	22.01	-	scaffold_3	3239035	3238975		176858,198873,208381,208378,208382,198874,55872,52798,124280,176074,177017,38555,198870,134182,47690,131694,
KNEWAPK	755_S3	29.18	-	scaffold_3	3238552	3238531		176858,198873,208381,208378,208382,198874,55872,52798,124280,176074,177017,38555,198870,134182,47690,131694,
RGGQTLEMK	755_S3	34.56	-	scaffold_3	3238648	3238621		176858,198873,208381,208378,208382,198874,55872,52798,124280,176074,177017,38555,198870,134182,47690,131694,
APAAAGVIHTDFEK	755_S3	38.64	-	scaffold_3	3237964	3237922		176858,198873,208381,208378,208382,198874,55872,52798,124280,176074,177017,38555,198870,134182,47690,131694,
SGIVGLANVGK	755_S3	39.19	-	scaffold_3	3239340	3239062	3239328:3239083,	176858,198873,208381,208378,208382,198874,55872,52798,124280,176074,177017,38555,198870,134182,47690,131694,
TNSPGDSLIPISVSFEER	755_S3	42.29	-	scaffold_3	3238189	3238135		176858,198873,208381,208378,208382,198874,55872,52798,124280,176074,177017,38555,198870,134182,47690,131694,
SQVPANLTVYDIAGLTR	755_S3	43.24	-	scaffold_3	3238921	3238870		176858,198873,208381,208378,208382,198874,55872,52798,124280,176074,177017,38555,198870,134182,47690,131694,
IKDIEFVEK	755_S3	47.86	-	scaffold_3	3238705	3238678		176858,198873,208381,208378,208382,198874,55872,52798,124280,176074,177017,38555,198870,134182,47690,131694,
QVLNLASFFTTGTDEVR	755_S3	54.09	-	scaffold_3	3238042	3237991		176858,198873,208381,208378,208382,198874,55872,52798,124280,176074,177017,38555,198870,134182,47690,131694,
FASDVEADAAMNAMNNQEFDGR	755_S2	68.52	-	scaffold_2	3373333	3373217	3373278:3373228,	128244,175123,197861,138149,207363,174049,207362,197860,
TVNPNTSLIK	745_S2	32.48	-	scaffold_2	3344799	3344703	3344775:3344709,	138274,143801,
IDGVESTEAANFYLGK	745_S2	90.08	-	scaffold_2	3344702	3344587	3344668:3344601,	207347,138274,128494,143801,37436,52428,207349,207348,197846,197845,197847,
QVDSFVSATTGK	742_S3	23.67	-	scaffold_3	3202166	3202130		198845,141700,38542,208352,52791,47679,55866,198844,198846,208354,208353,124878,
TVALVHDVSR	742_S3	36.91	-	scaffold_3	3202847	3202817		198845,141700,38542,208352,134884,52791,47679,55866,198844,198846,208354,208353,124878,
EFEELENTYPR	742_S1	40.86	+	scaffold_1	2972953	2972986		36235,206193,55453,196699,206194,135830,170189,196698,171187,46729,206192,142093,196700,125716,52003,170490,
TEAVEALYQDMAAR	741_S1	50.36	+	scaffold_1	2970492	2970534		196697,196696,128039,196695,171537,55452,137678,206189,52002,46728,137752,206190,36234,206191,
IAAAETEVEMVTDMFSR	737_S1	58.89	+	scaffold_1	2957388	2957561	2957437:2957559,	171704,46725,138246,171446,143815,128331,36230,170870,
ALDEQVALQHLEHVNAK	732_S3	12.83	+	scaffold_3	3164853	3164904		52786,208341,177686,208343,133538,208342,47672,198834,176231,176227,198835,55863,198833,133840,123430,38530,
LSQLTPVQAEYLGLEVTGPFK	732_S3	16.23	+	scaffold_3	3164904	3164967		52786,208341,177686,208343,133538,208342,47672,198834,176231,176227,198835,55863,198833,133840,123430,38530,
YGPDQPLK	732_S3	21.23	+	scaffold_3	3163603	3163627		52786,208341,177686,208343,133538,208342,47672,198834,176231,176227,198835,55863,198833,133840,123430,38530,
VADISLAAFGR	732_S3	21.97	+	scaffold_3	3163453	3163546	3163464:3163524,	52786,208341,177686,208343,133538,208342,47672,198834,176231,176227,198835,55863,198833,133840,123430,38530,
ESLIDGIKR	732_S3	28.73	+	scaffold_3	3164185	3164212		52786,208341,177686,208343,133538,208342,47672,198834,176231,176227,198835,55863,198833,133840,123430,38530,
KPVGVYVLPK	732_S3	30.73	+	scaffold_3	3164823	3164853		52786,208341,177686,208343,133538,208342,47672,198834,176231,176227,198835,55863,198833,133840,123430,38530,
EIELAEIEMPGLMSIR	732_S3	39.53	+	scaffold_3	3163549	3163597		52786,208341,177686,208343,133538,208342,47672,198834,176231,176227,198835,55863,198833,133840,123430,38530,
YGPDQPLKGAR	732_S3	41.47	+	scaffold_3	3163603	3163636		52786,208341,177686,208343,133538,208342,47672,198834,176231,176227,198835,55863,198833,133840,123430,38530,
ATDVMIAGK	732_S3	43.26	+	scaffold_3	3164212	3164239		52786,208341,177686,208343,133538,208342,47672,198834,176231,176227,198835,55863,198833,133840,123430,38530,
SVQNIKPQVDR	732_S3	45.2	+	scaffold_3	3164595	3164628		52786,208341,177686,208343,133538,208342,47672,198834,176231,176227,198835,55863,198833,133840,123430,38530,
LLVPAINVNDSVTK	732_S3	51.09	+	scaffold_3	3164113	3164155		52786,208341,177686,208343,133538,208342,47672,198834,176231,176227,198835,55863,198833,133840,123430,38530,
YVEFGTTGK	732_S3	51.27	+	scaffold_3	3164796	3164823		52786,208341,177686,208343,133538,208342,47672,198834,176231,176227,198835,55863,198833,133840,123430,38530,
VAVVAGYGDVGK	732_S3	53.79	+	scaffold_3	3164239	3164275		52786,208341,177686,208343,133538,208342,47672,198834,176231,176227,198835,55863,198833,133840,123430,38530,
AEDAEFGKK	732_S3	54.34	+	scaffold_3	3164769	3164796		52786,208341,177686,208343,133538,208342,47672,198834,176231,176227,198835,55863,198833,133840,123430,38530,
EANEDKGDLSPLK	732_S2	19.99	+	scaffold_2	3311356	3311395		55628,207324,37423,129853,52421,207323,197823,132720,197821,197822,173555,173465,207325,47136,122646,
YATNSPGIVLLQEVAR	732_S2	40.29	+	scaffold_2	3311926	3311974		55628,207324,37423,129853,52421,207323,197823,132720,197821,197822,173555,173465,207325,47136,122646,
TAQGADSNILPSVIR	732_S2	53.87	+	scaffold_2	3311683	3311728		55628,207324,37423,129853,52421,207323,197823,132720,197821,197822,173555,173465,207325,47136,122646,
LEQASLLKR	721_S1	37.77	+	scaffold_1	2904102	2904198	2904128:2904197,	206160,196665,142882,196666,136867,170400,206159,51991,196662,55444,206156,129428,
VLIPQFGGSAVK	72_S4	31.33	-	scaffold_4	194234	194083	194217:194102,	143802,128342,38733,138207,
LPMSVAPGDR	72_S4	44.57	-	scaffold_4	194264	194234		143802,128342,38733,138207,
VLAVGPGVFDK	72_S4	56.27	-	scaffold_4	194309	194276		143802,128342,38733,138207,
VGEDEYTLFR	72_S4	65.91	-	scaffold_4	194083	194053		143802,128342,38733,138207,
VLIATDLLAR	717_S2	18.87	-	scaffold_2	3253761	3253731		52413,207300,134021,197800,207302,124115,124235,207301,197798,197799,174107,37406,
AGPQVVVGTPGR	717_S2	39.32	-	scaffold_2	3254347	3254311		52413,207300,134021,197800,207302,124115,124235,207301,197798,197799,174107,37406,
TSFFQALGVPTK	704_S1	50.82	-	scaffold_1	2793698	2793662		196636,36193,171456,46703,51982,172584,135776,206131,135803,172355,206132,196638,55436,125778,206130,196637,
VTIQGNADPGVLYGGR	702_S1	20	-	scaffold_1	2791351	2791303		172591,124823,135498,36192,170332,46702,134725,206129,
EAITEAVETMVR	702_S1	33.61	-	scaffold_1	2791303	2791267		172591,124823,135498,36192,170332,46702,134725,206129,
ANQVTNDDILFLSDPEAK	70_S9	94.17	-	scaffold_9	265879	265766	265849:265790,	42111,49525,53944,128215,56660,211413,201884,201885,211415,201883,185899,211414,127800,186850,127885,186244,
FVMGAVDPEVDAK	7_S9	48.94	-	scaffold_9	20977	20938		186205,127547,186854,186802,42030,137477,49491,127345,
GNDMQIGTYLEK	7_S11	15.39	-	scaffold_11	22729	22693		120705,202774,202773,43072,56863,212318,188558,202775,188337,212316,54273,139108,212317,50002,130378,
GAQLADVVLPGAAYTEK	7_S11	15.52	-	scaffold_11	21610	21559		120705,202774,202773,43072,56863,212318,188558,202775,188337,212316,54273,139108,212317,50002,130378,
FMNDVAGAPELGTTGR	7_S11	62.87	-	scaffold_11	22777	22729		120705,202774,202773,43072,56863,212318,188558,202775,188337,212316,54273,139108,212317,50002,130378,
VLTVINANQR	696_S3	42.97	-	scaffold_3	3018131	3018101		38492,198789,208298,198791,138037,198790,208297,47650,208299,127544,128148,
FVIGGPQGDAGLTGR	685_S3	62.75	+	scaffold_3	2967474	2967519		198775,177899,208283,208282,141408,177063,198774,134567,47640,177991,55848,52766,124571,198776,208284,38480,
TSDELVQIIR	685_S3	73.6	+	scaffold_3	2967747	2967777		198775,177899,208283,208282,141408,177063,198774,134567,47640,177991,55848,52766,124571,198776,208284,38480,
ESVNSEIEELR	68_S9	40.29	+	scaffold_9	261660	261693		126863,56659,53943,42109,201881,49523,
YFRPEEDPGAR	68_S6	10.4	+	scaffold_6	216701	216734		128231,143653,
LPPNFISGFLEGR	68_S6	12.08	+	scaffold_6	216734	216773		128231,143653,
TINPTFLAQR	68_S6	36.62	+	scaffold_6	215965	215995		182705,40355,138303,48620,
LPPNFISGFLEGRN	68_S6	41.12	+	scaffold_6	216734	216776		128231,143653,
ASPEIQTMYSLNLPVSAIR	68_S6	41.78	+	scaffold_6	216176	216448	216178:216393,	128231,143653,
TQNPLVDLIASR	68_S15	40	+	scaffold_15	269249	269285		204178,204179,213740,54800,125862,44740,136382,204177,50855,135282,57209,213739,213738,
[truncated: 300 more rows]
